# Supplementary material for: Stratification system with tumor-associated macrophages for predicting prognostic and therapeutic implications in clear cell renal cell carcinoma
Source: J Natl Cancer Cent. 2026 Apr 24;6(3):316–9. doi: 10.1016/j.jncc.2024.12.009 (PMC13250520; doi:10.1016/j.jncc.2024.12.009)
Supplement: Supplementary file 2 [file mmc2.zip]

Archive with 18 entries (14 files):
- New folder/
- New folder/Supplementary Table 1.txt
- New folder/Supplementary Table 10.txt
- New folder/Supplementary Table 2.txt
- New folder/Supplementary Table 3.txt
- New folder/Supplementary Table 4/
- New folder/Supplementary Table 4/TAM_markers_GO.txt
- New folder/Supplementary Table 4/TAM_markers_KEGG.txt
- New folder/Supplementary Table 5.txt
- New folder/Supplementary Table 6/
- New folder/Supplementary Table 6/model_multicox_FU-ccRCC-TKIs.txt
- New folder/Supplementary Table 6/model_unicox_FU-ccRCC-TKIs.txt
- New folder/Supplementary Table 7/
- New folder/Supplementary Table 7/model_multicox_TCGA-KIRC.txt
- New folder/Supplementary Table 7/model_unicox_TCGA-KIRC.txt
- New folder/Supplementary Table 8.txt
- New folder/Supplementary Table 9.txt
- New folder/Supplymentary Table 11.xlsx
