# Supplementary material for: Stratification system with tumor-associated macrophages for predicting prognostic and therapeutic implications in clear cell renal cell carcinoma
Source: J Natl Cancer Cent. 2026 Apr 24;6(3):316–9. doi: 10.1016/j.jncc.2024.12.009 (PMC13250520; doi:10.1016/j.jncc.2024.12.009)
Supplement: Supplementary file 2 [file mmc2.zip › New folder/Supplementary Table 1.txt]

ID	Macrophages_M0	Macrophages_M1	Macrophages_M2	TAM_infiltration
K09445	0.246470741236427	0.156805117505286	0.275312092327424	0.678587951069137
K120247	0.0826550519119603	0.0276816343000195	0.100332366469778	0.210669052681758
K130021	-0.0759827609253362	-0.0749421859475994	-0.0557171044059698	-0.206642051278905
K140222	0.149646975593243	0.125505800771227	0.172028445672724	0.447181222037194
K140226	0.190900459432855	0.120976053921961	0.212040313117095	0.523916826471912
K150008	0.187002882491899	0.147338238185799	0.218861648476665	0.553202769154363
K150148	0.0707472328579195	0.0622817481920969	0.110232216864635	0.243261197914651
K160270	0.218522566785429	0.175366515384972	0.299076420498843	0.692965502669244
K160312	0.0953635098050957	0.0672871985490236	0.134685733142158	0.297336441496278
K170258	0.188384169309843	0.144324005129521	0.192443509094847	0.525151683534211
K170313	0.180969591441909	0.193423560413876	0.234427039402829	0.608820191258614
K190001	0.0382089391829832	0.0382948525429468	0.0768223280139756	0.153326119739906
K08226	0.0693156040850165	0.0151011817420856	0.083777706530073	0.168194492357175
K11053	0.0484978070156378	0.00491608940257632	0.0839760181861588	0.137389914604373
K09309	0.0505774034808404	0.0344952558398948	0.0811309154535117	0.166203574774247
K150074	0.221870033349579	0.08100483480814	0.175904795201391	0.47877966335911
K09186	0.0265209731548684	-0.041767223378736	0.0841946840194974	0.0689484337956298
K11245	0.105190036263565	0.0493620196324308	0.128880316127483	0.283432372023479
K09264	0.115049170371108	0.0783914432263821	0.178248508655679	0.371689122253168
K170098	0.031342845488678	0.0485742055001991	0.0702229270936329	0.15013997808251
K120225	0.0720188437150571	0.0694582163719582	0.122898070593421	0.264375130680436
K140260	0.106507512699337	0.0390112664131429	0.1379009702489	0.28341974936138
K09234	0.0952633431135903	0.0669925090595127	0.120454920996525	0.282710773169628
K140096	0.173915677542386	0.0776825274279738	0.196376491372428	0.447974696342788
K140143	0.0487502804954987	0.0191818745146675	0.0826735479883345	0.150605702998501
K10091	0.228403598701915	0.136951781681103	0.230205596188476	0.595560976571494
K120270	0.0316008122045819	0.00993535900275926	0.0664082299609161	0.107944401168257
K150259	0.203515854210274	0.144900386759632	0.201169722722029	0.549585963691935
K09352	0.0486219758977262	-0.000803035962561063	0.0712279394692332	0.119046879404398
K11182	0.195922059641996	0.105081934133579	0.1649321115691	0.465936105344675
K11271	0.0951638870442902	0.0402993903153501	0.133520079464111	0.268983356823751
K160262	0.309329537664872	0.194980447883926	0.29366968646887	0.797979672017668
K160271	0.0896694926044755	0.0754927440273396	0.126978301946335	0.29214053857815
K160336	0.105786255510411	0.094369723170745	0.133479267315491	0.333635245996647
K160387	0.0834389747681224	0.0441377413237031	0.113506758079916	0.241083474171741
K10092	0.221566876509472	0.152381651935532	0.261167561366954	0.635116089811958
K10566	0.140852621303178	0.111964953992262	0.17028479239813	0.42310236769357
K130133	0.252934595811828	0.113273311685809	0.221405737503103	0.58761364500074
K120022	-0.124075019410842	-0.161438193168118	-0.101626650370181	-0.387139862949141
K160351	0.152246900884296	0.0627600924374918	0.182604285005872	0.39761127832766
K160195	0.0897464078270031	0.0414069352219827	0.138054434809448	0.269207777858434
K10478	0.0614729067541124	0.0333675409967318	0.084760368175983	0.179600815926827
K10585	0.22250857447927	0.144283025559708	0.211519778417638	0.578311378456616
K120048	0.162244194635732	0.10290866230084	0.176576854618103	0.441729711554674
K140199	0.12870877019092	0.0877876465988182	0.14517734298596	0.361673759775699
K140252	0.269462619131391	0.195392420089948	0.298823855496131	0.763678894717469
K150053	0.059977802886355	0.00921251917006194	0.0911124881124	0.160302810168817
K150196	0.0583500197570033	0.0137012879407855	0.103768546456064	0.175819854153852
K150223	0.129182234383383	0.0786160366861587	0.161955270073136	0.369753541142678
K160279	0.314371022399903	0.178509353323425	0.3453138843308	0.838194260054128
K09338	0.135424589716161	0.109829913915396	0.159241380896878	0.404495884528435
K09449	0.150668001544058	0.0893618681895569	0.117279079131354	0.357308948864969
K10339	0.262080274859656	0.140844257999571	0.233917742086915	0.636842274946142
K11061	0.119457375836686	0.114464634895458	0.162828773991255	0.396750784723398
K120210	0.122294237900351	0.0576421614973652	0.134419015242653	0.314355414640369
K140039	-0.0905711424425826	-0.0783654151511561	-0.0196207861495476	-0.188557343743286
K120222	0.20019195539704	0.197376553107912	0.216889917202637	0.614458425707589
K11142	0.203982044414034	0.223333116186638	0.237516962570285	0.664832123170957
K170125	0.0426862150136672	0.0929291457198011	0.0763999857079722	0.212015346441441
K150205	0.317149676014407	0.264622449955358	0.337507580491676	0.91927970646144
K160037	0.0997193372339985	0.106458758284581	0.157940843823302	0.364118939341882
K160162	0.155438962223953	0.115034940160243	0.186003867158159	0.456477769542355
K120019	0.0937252777848672	0.0429780383219791	0.118312938625256	0.255016254732102
K120046	0.0687615411686145	0.01517275458984	0.0972806902646949	0.181214986023149
K170171	-0.00411015022238264	-0.0199114963538251	0.0053175468531227	-0.018704099723085
K170215	0.00382987975729991	-0.0148634900068202	0.0326917574172447	0.0216581471677245
K170301	0.0447739834554693	0.0212655549791661	0.0417284357283381	0.107767974162974
K180261	0.00768588992893733	0.0493291963728561	0.0386737319798906	0.0956888182816841
K120103	0.141292794442115	0.190221166353115	0.177006425538439	0.508520386333668
K130163	0.0231404158297762	-0.0319884844340162	0.0285830767459084	0.0197350081416683
K140087	0.0647360491324024	0.0083660367190004	0.0884028901860443	0.161504976037447
K140249	0.236383566589627	0.256486804537557	0.295003000613784	0.787873371740967
K150204	0.190512663808344	0.117692437613641	0.189660457995006	0.497865559416991
K150224	0.349606658198339	0.257517524540362	0.352212002336448	0.959336185075148
K160018	0.0875547131614464	0.0419731094175017	0.0975635775706549	0.227091400149603
K160038	0.216669226046927	0.202359796037728	0.289126710929794	0.708155733014449
K160113	0.0793373850092181	0.0359254567680797	0.093873830240069	0.209136672017367
K160142	0.111075326599082	0.0977260584045207	0.165858659890464	0.374660044894066
K160194	-0.0350962690618287	-0.0551548852965335	-0.0379763669670948	-0.128227521325457
K08019	0.112205275628955	0.0969866154453913	0.111207404875067	0.320399295949414
K08041	0.0810981944287611	-0.00267474848501563	0.11136437317468	0.189787819118425
K08187	0.0187278550228552	0.00667977696970614	0.0342676113539897	0.059675243346551
K08273	-0.0913019610822448	-0.0995125819403511	-0.0571920596901389	-0.248006602712735
K08291	0.0752513683185659	0.0630095508104282	0.124968855756857	0.263229774885852
K09099	0.166246201644056	0.131643275986688	0.185931684538822	0.483821162169566
K09386	0.0646308070260487	0.0113047500445843	0.0603741331811308	0.136309690251764
K11078	0.179013112333679	0.169622167562375	0.204246919518114	0.552882199414167
K120105	0.0787242805897932	0.0958818975168989	0.0868188701761613	0.261425048282853
K120125	0.244450015477075	0.203852871585577	0.25814775351691	0.706450640579562
K120227	0.132975058977746	0.0863938994374472	0.147570633485621	0.366939591900814
K130182	0.0587391550872523	0.0116060754277141	0.0842603237252739	0.15460555424024
K170075	0.223358132767021	0.196542370477197	0.245246356318988	0.665146859563206
K170078	-0.014999962364824	-0.0119367132633007	0.0162310511799915	-0.0107056244481332
K180034	0.102291146903717	0.0682638889069754	0.116301484567271	0.286856520377963
