# Supplementary material for: Stratification system with tumor-associated macrophages for predicting prognostic and therapeutic implications in clear cell renal cell carcinoma
Source: J Natl Cancer Cent. 2026 Apr 24;6(3):316–9. doi: 10.1016/j.jncc.2024.12.009 (PMC13250520; doi:10.1016/j.jncc.2024.12.009)
Supplement: Supplementary file 2 [file mmc2.zip › New folder/Supplementary Table 10.txt]

sample	TAMscore	TAM
SAM7d7c54623618	-0.780365905340446	Low
SAMeff2ce356ccb	-0.770150232495094	Low
SAMaec7380f9ab0	-0.767276537871462	Low
SAM0d855cff64e6	-0.763855441746775	Low
SAM97a00e0929fb	-0.743533058493954	Low
SAM7b40007f4aa4	-0.681824463519668	Low
SAM8533e5e261d6	-0.670563635284546	Low
SAMe07c4560772d	-0.650367003189054	Low
SAM548551ef782c	-0.637956434337557	Low
SAM822b226466a1	-0.623952276471937	Low
SAM28e6031ac18b	-0.623844283075831	Low
SAM1e9c4d1d39ae	-0.61815976273891	Low
SAM2070b416069c	-0.613117131950413	Low
SAM5fe7a81a39dd	-0.606801112941612	Low
SAM5234688806a7	-0.604658022676281	Low
SAM2c9586161ce6	-0.589839084326267	Low
SAMe50d15fde368	-0.581251762544732	Low
SAMb419a8fcbfcd	-0.579928699285621	Low
SAMa90d73f8d891	-0.576883051217286	Low
SAMdb3f50c9129c	-0.562391181496543	Low
SAM5b57e47fdcb3	-0.554624110080905	Low
SAM1f83ebd6be9b	-0.554257193819961	Low
SAM9306c5c92444	-0.549924677801437	Low
SAMae1690469964	-0.547664769025354	Low
SAM8a1b0e02ee42	-0.547214899473036	Low
SAM81b71522417a	-0.545010417314839	Low
SAMa1871f491b02	-0.543948697266168	Low
SAM6d2ae0c39b96	-0.539607849037199	Low
SAM91c47b054ffb	-0.535323897338945	Low
SAMba7176afe070	-0.533282007360661	Low
SAM30b5c6c54cf7	-0.531464635983458	Low
SAM36851bc8b9ae	-0.523613395844631	Low
SAMbcb07ba81cee	-0.521949740079163	Low
SAMeaa477a5384b	-0.521947510365111	Low
SAMe41b1e773582	-0.521440681927555	Low
SAMc1b27bc16435	-0.520540604795874	Low
SAMbc8dc3a7b54e	-0.511719801036965	Low
SAMf2aae1443f67	-0.485651221045403	Low
SAM961d04c42bd9	-0.481101223318669	Low
SAM0571f17f4045	-0.480980724894576	Low
SAM52500cabdd36	-0.476959855902851	Low
SAMd1bd63734394	-0.472071086014362	Low
SAMd4c0837b0997	-0.459184928351234	Low
SAM1ab1b28d9f2b	-0.455963989913386	Low
SAM63b2189c36d7	-0.452229987774709	Low
SAM4b0175e8db6e	-0.451541336662918	Low
SAM27299aed7681	-0.448770372528809	Low
SAM52e3fa3ad574	-0.448131683655719	Low
SAMbcbc7957c264	-0.440578272007484	Low
SAMe712352fb82a	-0.437993593985876	Low
SAM36d87392593b	-0.431157732028836	Low
SAMcb132b0cdd2c	-0.430905527043385	Low
SAM5c139c5c1c4f	-0.430694751966857	Low
SAM34430ef08e5b	-0.428575139143994	Low
SAMc1251c7bfee2	-0.427271090780737	Low
SAM7fb6987514a4	-0.42671336099382	Low
SAM7c67b05aa109	-0.424402510329647	Low
SAM49f9b2e57aa5	-0.417834143162949	Low
SAM39eb94fa504d	-0.41329785842314	Low
SAMb470eb8f04be	-0.412275204884457	Low
SAMb0d11db9aa79	-0.409495253908406	Low
SAM9725303dce0c	-0.394580063848157	Low
SAM4b7ea015fd9e	-0.392189939951512	Low
SAMd35318127278	-0.391802215797566	Low
SAM0257bbbbd388	-0.385653001140333	Low
SAM3b15b4c6311d	-0.382398701511769	Low
SAM7bff231634e9	-0.37985831982594	Low
SAM18bc1078bc15	-0.377949835062875	Low
SAM6780ed436b55	-0.377938844655366	Low
SAM5d1dfd5207f5	-0.371948162090752	Low
SAMa1e62d323e1d	-0.361885822924759	Low
SAM1a87df750b9d	-0.358769705048569	Low
SAM7114d99032ec	-0.358577082519013	Low
SAM075e037d95bc	-0.349717621368919	Low
SAMf28c01545593	-0.340667715935899	Low
SAMd697ba701077	-0.3397355201751	Low
SAM87a8e18eb45b	-0.335872639785379	Low
SAMf82bbdc267c8	-0.333465965730987	Low
SAM3ee5dcd894f0	-0.326653265975844	Low
SAM23aa15d4a0b0	-0.325744624652787	Low
SAMd027124354ce	-0.309090002557753	Low
SAM4305ab968b90	-0.308850901296243	Low
SAM80c6183220e6	-0.306701741113866	Low
SAMdf3e42c8672a	-0.304621710414851	Low
SAMcc7a42d87e9c	-0.302830053106597	Low
SAMdcae54fcd7fa	-0.295646778823056	Low
SAM468a9e1dc821	-0.295043228422524	Low
SAM3a1c9632ff7b	-0.290584102776645	Low
SAM7893196e0e89	-0.285451125400619	Low
SAM5767dd75d142	-0.283314351722956	Low
SAM110501d0eedb	-0.266505177350621	Low
SAM5e3bae090b8c	-0.263231466674816	Low
SAMd7d57ee3a863	-0.262733706614277	Low
SAM2e9ac0b1b250	-0.262447970456863	Low
SAM7538ad9ff524	-0.262368297228325	Low
SAMf275eb859a39	-0.261070778699017	Low
SAM4caabd64e7fd	-0.258403160666626	Low
SAM8f2275c36e8c	-0.250517907672763	Low
SAM08cce2fa88f2	-0.241099592795505	Low
SAMa321770ac31c	-0.239945423253257	Low
SAMce39dd79b441	-0.235421630176743	Low
SAMa535fcdf18a0	-0.227197442178497	Low
SAM7829a341b9f3	-0.222596094568417	Low
SAM85f0a3ac1c45	-0.220509928168103	Low
SAM54e58f1b0230	-0.220400946528148	Low
SAM2e7aa8fa0ab3	-0.212394511354151	Low
SAMbda79f955628	-0.210049891844407	Low
SAM563d6233dfa2	-0.209697479328443	Low
SAM5a2347c0498a	-0.209541286305954	Low
SAM25510f300d79	-0.208191323058935	Low
SAMeb29625f76a5	-0.200832851345998	Low
SAM9daccafc18db	-0.198991191048569	Low
SAM065890737112	-0.198245479655638	Low
SAM29da928587ad	-0.197304426698316	Low
SAMc919aebc7fdd	-0.191674096251136	Low
SAM1fa6bcb7fc48	-0.187371800949704	Low
SAMdad5c29dc105	-0.182479414012978	Low
SAMc6eff056c89a	-0.178099262916072	Low
SAM032c642382a7	-0.170837800878335	Low
SAMd3bd67996035	-0.165780173719592	Low
SAM6cb230f208a8	-0.16327078554757	Low
SAM6792d6e98068	-0.160390303246339	Low
SAM1ac4e3dee297	-0.155117077049555	Low
SAMcf018fee2acd	-0.155102581903943	Low
SAM3b1066e5801b	-0.155015297641987	Low
SAM6964a6d7b967	-0.152807254984872	Low
SAM1abf01dd4544	-0.152393126728751	Low
SAMd43f8933066b	-0.133058450459805	Low
SAM07a93a28f801	-0.129584361080763	Low
SAM58e7832f4e7d	-0.129106817266795	Low
SAMb0a83e5fbde9	-0.128782512997557	Low
SAMc0da5d48686d	-0.12534601848802	Low
SAM12502d970c10	-0.121616453038636	Low
SAMc0ef41aa6c8b	-0.116283319536299	Low
SAMba1a34b5a060	-0.115930218298295	Low
SAMcabb6d58ff55	-0.110470127719771	Low
SAMaabf4afe4213	-0.110354361515117	Low
SAM31d9176e11fb	-0.107725303241282	Low
SAMae02629a97f7	-0.106843420589236	Low
SAM2bba8cb35e48	-0.0990164657790931	Low
SAMe3d4266775a9	-0.0828006123961312	Low
SAMb2e4a082541a	-0.0802996816049001	Low
SAMa424c75831b4	-0.0716120850466571	Low
SAMb963dda93cfd	-0.0668642836818571	Low
SAM23095936e611	-0.0617493607094098	Low
SAM670649e105b5	-0.0559298473509299	Low
SAM6083aac8db99	-0.0528004272471175	Low
SAM0ce9c983b20f	-0.0526090228681771	Low
SAM14df63a65411	-0.0449263512822154	Low
SAM61b9d4d84c64	-0.0434339898108267	Low
SAMb3c02294aba7	-0.038010195633239	Low
SAMbe83eae4026e	-0.0339705307063178	Low
SAMb15ac6e4c4ef	-0.0209157894370969	Low
SAM19fec8f3b3bd	-0.0207763825281556	Low
SAM18a4dabbc557	-0.0157586670549399	Low
SAM94859b440b1d	-0.00883343218471361	Low
SAM0684af734db1	-0.00174769859807178	Low
SAMc57eadb2d82b	0.00623581158334507	Low
SAM675a12a09c15	0.0119666012544466	Low
SAMbfdffb97c446	0.0166658199736819	Low
SAM0a7c2091dd56	0.0258133838194686	Low
SAM18b9351e265a	0.0313587510564998	Low
SAMe94c30c30616	0.0353307417757611	Low
SAMb8101c538753	0.03862001013429	Low
SAM49d48750e294	0.0392891485371409	Low
SAMaaf505c36f93	0.0437925983722373	Low
SAM7fb7a13c096b	0.0654993255128342	Low
SAMe9ae8beb82fa	0.0674076999759921	Low
SAM63405b04ab2d	0.0787573729301866	Low
SAM6ff654a20f98	0.0856667966340244	Low
SAM18039827e1b9	0.0990130313252278	Low
SAM62fb1388c871	0.0997345030590528	Low
SAM6dd7ad1d797d	0.105867597895601	Low
SAM557dde1b9f3e	0.109516844815618	Low
SAM716f54e468f4	0.111524480787802	Low
SAM3e8baff50d7a	0.114699084959788	Low
SAM681e4bf7cf85	0.115445027207531	Low
SAM6cbc10abddb0	0.115457578821525	Low
SAM203dcf14f927	0.120289225634779	Low
SAM9539a4f19ebc	0.124843787842982	Low
SAM14938611a2d3	0.126068660600219	Low
SAM7f0d9cc7f001	0.134950569464266	Low
SAM572f19794c96	0.135202183033117	Low
SAM45c8e6412c66	0.138095879025829	Low
SAMd86389d0d768	0.149793080189241	Low
SAMb4c7a001537d	0.156375614557343	Low
SAM26104d5adc89	0.162292415571588	Low
SAMd3601288319e	0.164992813515973	Low
SAM18be5b395318	0.170667804100235	Low
SAM8b4b8b0f9e73	0.173391990889852	Low
SAM0f956e757453	0.191306215487936	Low
SAM3330c03fdf00	0.194731050848127	Low
SAM73663ee4a96e	0.213792421153672	Low
SAM4501e41e4751	0.217980513272514	Low
SAMe7bf6c015192	0.220558465597642	Low
SAM957378bd907f	0.224401687352595	Low
SAM9e11ec6bea80	0.230433716821058	Low
SAMc692536a795a	0.236831569407589	Low
SAM025b45c27e05	0.242748346153705	Low
SAM8884fe446d20	0.24434380556874	Low
SAM31f41dd0d6ca	0.254528934158525	Low
SAM61baf919bb01	0.258079959348368	Low
SAMd215b503f99a	0.260868118484473	Low
SAM553c3c35b847	0.268941797081184	Low
SAM6662f5181f87	0.272996152607871	Low
SAM9aa6a095a9d6	0.275003214512534	Low
SAMf20b827dca51	0.27707878081598	Low
SAMd135d5867fe3	0.278383120478433	Low
SAMfed609955db9	0.28949232249742	Low
SAM3e04eb914f3d	0.29246966887863	Low
SAM6f2a102a99df	0.302889251826566	Low
SAMf3a9bce50099	0.303989608113465	Low
SAMcc4675f394a1	0.304162325742431	Low
SAM36a9225b0222	0.304449942463438	Low
SAMd2492b2a31bb	0.304484202986301	Low
SAM1c0ecfb3eb63	0.306401152461526	Low
SAM415f36ad349e	0.307448653994349	Low
SAMad83c9c53537	0.307779047861457	Low
SAM943df5cf15df	0.312875776763641	Low
SAM753d4bb52dbe	0.314080557191687	Low
SAM99a46b9eec27	0.314659455260674	Low
SAM727c0e92a2a7	0.322108866725705	Low
SAMd98bac0a070f	0.324106062386421	Low
SAM75f12d1a55fc	0.340496459571831	Low
SAM2eb07dedf07f	0.341042686298151	Low
SAMa9ca8536d2b1	0.342561609426693	Low
SAMfb7aec7cb0e2	0.347817087682171	Low
SAMeb587a68006b	0.348305010382522	Low
SAMae4da274eded	0.348355988490235	High
SAM2624229effe8	0.350797117825325	High
SAMe3210d3632b4	0.363157777813058	High
SAM75142fcab9df	0.364561989762923	High
SAM7d2dfba6cd84	0.368385081835638	High
SAM8e469834acc1	0.372144196639537	High
SAM560f23d6a3ad	0.374777057888975	High
SAM59f392864f5d	0.379534571360215	High
SAM297c0301e861	0.380393433815266	High
SAMbf1a3ae828e6	0.382643027300935	High
SAM47fc46c3d6be	0.405091116658821	High
SAMef0e3d2415fd	0.406588173143982	High
SAM9410b866974a	0.410900220852632	High
SAM09c84ec0cf34	0.41975977809573	High
SAMe97af0feefdf	0.423732487381966	High
SAM9d2494119c05	0.428200676532255	High
SAMfd947610629d	0.428704568116891	High
SAM9cafb905b36a	0.436193294863315	High
SAMc2a1820d4e6b	0.447356941945627	High
SAMe56c96c51190	0.44813265439386	High
SAM2b672f4336c7	0.454195815118036	High
SAMaf42c1541269	0.455819330936465	High
SAM0a0f2bac4b20	0.457112815180152	High
SAMa913c6139ec8	0.459374115189255	High
SAMe1eb5d988760	0.468360219396184	High
SAM1f66db567eb5	0.479360664285496	High
SAM5d989c86255e	0.479745711295294	High
SAM9a2cf3c06fb3	0.480341856325567	High
SAM187e056d6a2a	0.486291808403885	High
SAMe9475f77504b	0.486813797122148	High
SAM5cc2d9036053	0.490287994389009	High
SAM8e8ef2368dfa	0.494482420178883	High
SAM0bdb3428bd13	0.494769851995906	High
SAM6157c8f38b72	0.498739460903753	High
SAMe0c49ea0df5d	0.500096352924541	High
SAM2dc3f04e45e9	0.50414402688979	High
SAM76a431ba6ce1	0.50989067973932	High
SAMda4d892fddc8	0.516877665410395	High
SAM166a419a4e5a	0.517029139555004	High
SAMab8052a03398	0.519441872758686	High
SAM771445e92421	0.521507430922101	High
SAM7aa01fc49a80	0.531622901135659	High
SAM28687037e4ff	0.53162845873361	High
SAMb15ad09d6e24	0.536102585793794	High
SAMe5bc41772bc9	0.546065354201633	High
SAMabc151b01ea3	0.546956975379661	High
SAM181b638b8248	0.549460664868051	High
SAMb8070b7937e7	0.558662642086638	High
SAMdab9ca8fb5de	0.569591901926104	High
SAM3894ac3956a5	0.571157982836884	High
SAM568ce160abd9	0.578510547172494	High
SAM1c8b086175ca	0.581995872759981	High
SAM30cf07d4874f	0.583693540645589	High
SAM5cfa1699bdb7	0.58982279574474	High
SAM9fb814c22bdb	0.590664501611353	High
SAMe7bcab05402e	0.594805060514771	High
SAM65afda25b920	0.599145138691475	High
SAM1dda30f1c5be	0.602069091375225	High
SAMe7e4f7c076a7	0.616428623640791	High
SAMdee1011782cd	0.619064306323973	High
SAMc0d625a50eb8	0.619810418754441	High
SAM3cb94b0d5297	0.6321135865174	High
SAM2f228939632f	0.643772365231478	High
SAM59fda9035d1d	0.662952017894461	High
SAM2570ff4aae6e	0.685406113172682	High
SAM978a587b207e	0.710569856477767	High
SAMb2f1d0e54ece	0.733077536332281	High
SAMee3844cc0b9f	0.761084331667545	High
SAMffa5c7cad0e5	0.76451113540274	High
SAMd636e3461955	0.810278713262573	High
