# Supplementary material for: Stratification system with tumor-associated macrophages for predicting prognostic and therapeutic implications in clear cell renal cell carcinoma
Source: J Natl Cancer Cent. 2026 Apr 24;6(3):316–9. doi: 10.1016/j.jncc.2024.12.009 (PMC13250520; doi:10.1016/j.jncc.2024.12.009)
Supplement: Supplementary file 2 [file mmc2.zip › New folder/Supplementary Table 2.txt]

	p_val	avg_log2FC	pct.1	pct.2	p_val_adj
C1QA	0	3.47517726972014	0.957	0.244	0
C1QC	0	3.49942500921135	0.931	0.136	0
C1QB	0	3.61215984240381	0.949	0.215	0
FUCA1	0	0.788771576376199	0.34	0.071	0
LAPTM5	0	0.655035965074	0.913	0.729	0
ATP6V0B	0	0.669614959165364	0.734	0.471	0
DRAM2	0	0.830724681604164	0.557	0.21	0
C1orf162	0	0.661526938163772	0.779	0.425	0
ADORA3	0	0.708990479757675	0.262	0.021	0
OLFML3	0	0.661267830348292	0.231	0.019	0
FCGR1A	0	0.98274375813359	0.439	0.101	0
C1orf54	0	0.650798831039925	0.397	0.081	0
CD84	0	0.58951848744474	0.426	0.16	0
FCER1G	0	0.682816209524972	0.902	0.517	0
FCGR2A	0	1.33229254184921	0.741	0.227	0
FCGR2B	0	0.80297255619083	0.345	0.08	0
CREG1	0	1.25731698067285	0.593	0.161	0
ABL2	0	0.840777451252859	0.37	0.1	0
GLUL	0	1.07970977983578	0.839	0.406	0
NPL	0	0.767262687320312	0.33	0.062	0
RGS1	0	1.28442258726381	0.904	0.51	0
ATF3	0	0.91018335773148	0.721	0.419	0
CAPG	0	1.12448205153311	0.544	0.225	0
MERTK	0	0.735135121123956	0.288	0.034	0
HNMT	0	0.669726854881005	0.446	0.157	0
CD302	0	0.829615870875952	0.52	0.18	0
SLC40A1	0	1.83033776272512	0.546	0.072	0
NRP2	0	0.726945962653129	0.306	0.043	0
STAB1	0	1.04704313986354	0.341	0.052	0
FILIP1L	0	0.660199446858361	0.289	0.061	0
MFSD1	0	1.06333173827467	0.633	0.206	0
GOLIM4	0	0.639734544681948	0.311	0.081	0
HES1	0	0.976586093419687	0.553	0.224	0
CXCL8	0	2.15109408756374	0.676	0.258	0
CXCL3	0	1.89597595212998	0.454	0.096	0
CXCL2	0	2.07219115649561	0.647	0.223	0
MGST2	0	0.706003009042184	0.464	0.147	0
SLC1A3	0	1.29002183231294	0.535	0.069	0
DAB2	0	1.5930295941459	0.707	0.152	0
FCHO2	0	0.660662690207229	0.315	0.065	0
HEXB	0	0.657453744595794	0.437	0.165	0
MEF2C	0	0.661370217694198	0.504	0.21	0
EGR1	0	1.45356937236556	0.733	0.349	0
CD14	0	1.68001661978505	0.652	0.168	0
CSF1R	0	1.1428109992443	0.594	0.16	0
CD74	0	2.11231598222983	0.997	0.817	0
LTC4S	0	0.851865189331979	0.407	0.083	0
RNF130	0	0.912497401263117	0.671	0.278	0
F13A1	0	1.34250069685576	0.367	0.05	0
LY86	0	0.934325862814828	0.542	0.172	0
TMEM14C	0	0.616040346651656	0.534	0.217	0
PHACTR1	0	1.01272296530285	0.548	0.195	0
CD83	0	1.36062952646859	0.73	0.333	0
IER3	0	1.80584856431079	0.891	0.457	0
AIF1	0	0.744708342079954	0.933	0.457	0
C2	0	0.774975122026109	0.263	0.032	0
HLA-DRA	0	2.06710444015187	0.989	0.7	0
HLA-DRB5	0	1.99312895376606	0.764	0.406	0
HLA-DRB1	0	1.95195240775053	0.982	0.706	0
HLA-DQA1	0	1.68106363419026	0.918	0.411	0
HLA-DQB1	0	1.75297133275587	0.914	0.438	0
HLA-DQA2	0	1.50673994010077	0.55	0.153	0
HLA-DMB	0	1.55612890092646	0.77	0.259	0
HLA-DMA	0	1.73942050710337	0.913	0.396	0
HLA-DOA	0	0.733871954551247	0.369	0.068	0
HLA-DPA1	0	1.96455042707783	0.98	0.688	0
HLA-DPB1	0	1.83020778133996	0.984	0.741	0
TREM2	0	1.72359007830897	0.558	0.05	0
MARCKS	0	1.22148488463359	0.769	0.269	0
ARHGAP18	0	0.671956972607728	0.461	0.166	0
EPB41L2	0	0.596356485567843	0.297	0.055	0
SGK1	0	1.56642979931867	0.759	0.278	0
RNASET2	0	1.06954188108623	0.861	0.512	0
RAC1	0	0.810180457056735	0.89	0.614	0
GPNMB	0	1.90995372435446	0.476	0.048	0
CPVL	0	0.81809968997218	0.506	0.197	0
PDK4	0	1.14143981709952	0.706	0.212	0
AKR1B1	0	1.32741876254788	0.642	0.186	0
TBXAS1	0	0.634969782368846	0.438	0.17	0
TMEM176B	0	1.18906625844462	0.674	0.251	0
TMEM176A	0	0.659186852201541	0.516	0.195	0
CSF2RA	0	0.703490695271891	0.412	0.116	0
SAT1	0	0.834718471178566	0.993	0.841	0
GPR34	0	1.99114428641432	0.708	0.081	0
VSIG4	0	1.51364955085682	0.51	0.064	0
CTSB	0	1.86568405501763	0.9	0.392	0
MSR1	0	1.39590457660219	0.588	0.084	0
ASAH1	0	0.969815156420061	0.779	0.398	0
CEBPD	0	0.980535818967037	0.831	0.461	0
SDCBP	0	0.768308154453277	0.821	0.53	0
LY96	0	1.30537048293218	0.714	0.219	0
CTSL	0	1.36801538053193	0.601	0.152	0
GADD45G	0	0.788113883655746	0.331	0.095	0
NINJ1	0	0.637915792829095	0.588	0.288	0
ABCA1	0	0.645577917583726	0.282	0.055	0
KLF4	0	0.839065947705168	0.665	0.32	0
GSN	0	0.913483475016058	0.68	0.237	0
TSPAN4	0	0.633828822525217	0.334	0.095	0
CTSD	0	1.99527656560498	0.871	0.505	0
CD59	0	0.795844480256926	0.499	0.19	0
SERPING1	0	0.929177399486361	0.425	0.094	0
MS4A6A	0	1.93830175619939	0.903	0.279	0
MS4A4A	0	2.08826645285211	0.719	0.103	0
MS4A7	0	1.88143473303408	0.91	0.286	0
FTH1	0	0.755887391320607	1	0.991	0
FOLR2	0	1.9543022315106	0.54	0.053	0
SLCO2B1	0	1.44101053042458	0.548	0.044	0
IL18	0	1.20797435317299	0.572	0.13	0
MRC1	0	1.18301559257108	0.299	0.027	0
PLXDC2	0	0.840133826779005	0.502	0.156	0
CXCL12	0	0.813397401914033	0.272	0.02	0
RASSF4	0	0.661805732836531	0.47	0.184	0
NCOA4	0	0.882282513227059	0.572	0.254	0
PSAP	0	1.64086458626975	0.968	0.585	0
PLAU	0	1.14042142053394	0.363	0.049	0
KCNMA1	0	0.759977099627868	0.283	0.042	0
LIPA	0	1.51930524766625	0.594	0.167	0
RGS10	0	0.989793671612064	0.811	0.429	0
CD9	0	1.20641940594126	0.569	0.165	0
CD163	0	1.71363960118359	0.63	0.11	0
C3AR1	0	0.872738819084252	0.45	0.127	0
A2M	0	1.60402771210701	0.731	0.154	0
OLR1	0	0.766176294903207	0.391	0.116	0
CD63	0	1.31522321410727	0.928	0.679	0
SRGAP1	0	0.629174857639531	0.318	0.07	0
CPM	0	1.60405262345828	0.65	0.101	0
IGF1	0	0.917309108321478	0.293	0.019	0
ALDH2	0	0.730259649013912	0.477	0.178	0
SDS	0	0.873107010883638	0.261	0.036	0
ITM2B	0	1.10158955952121	0.979	0.873	0
RB1	0	0.76229911577935	0.47	0.169	0
LPAR6	0	0.692720206330717	0.427	0.158	0
KCTD12	0	1.03942498728517	0.636	0.205	0
GPR183	0	1.16022467386105	0.691	0.304	0
RAB20	0	0.630903285743104	0.368	0.125	0
GAS6	0	0.730717110813291	0.364	0.077	0
RNASE6	0	1.20530062394765	0.651	0.163	0
RNASE1	0	2.28785835658535	0.414	0.119	0
NFKBIA	0	0.659175454469316	0.931	0.739	0
NPC2	0	1.948991430413	0.972	0.527	0
LGMN	0	1.9090583084155	0.603	0.107	0
PLD4	0	0.621279806938996	0.289	0.074	0
HEXA	0	0.764218285003403	0.487	0.176	0
CTSH	0	0.921977298830907	0.612	0.249	0
TM6SF1	0	0.638895228027173	0.329	0.064	0
IGSF6	0	0.72345398500553	0.494	0.213	0
OTOA	0	0.615742554321539	0.181	0.014	0
NUPR1	0	1.12813555427495	0.402	0.14	0
HERPUD1	0	1.0575698178472	0.878	0.6	0
ZFHX3	0	0.654626223712189	0.345	0.095	0
SERPINF1	0	1.02827379079366	0.459	0.076	0
CXCL16	0	1.02988478877513	0.6	0.181	0
CD68	0	1.753185697466	0.837	0.294	0
PMP22	0	0.592737367109111	0.252	0.051	0
ADAP2	0	0.880324352892398	0.408	0.09	0
CCL3	0	2.31843213508145	0.793	0.405	0
CCL4L2	0	2.37261816647709	0.734	0.38	0
GRN	0	1.64102845652749	0.84	0.344	0
SCPEP1	0	0.595428844324491	0.412	0.156	0
TIMP2	0	0.894199407456866	0.542	0.182	0
LGALS3BP	0	0.889401688366383	0.396	0.076	0
GAA	0	0.777201568274057	0.406	0.102	0
CST3	0	1.41729779522691	0.995	0.556	0
ABHD12	0	0.634047387363563	0.361	0.095	0
MAFB	0	1.31777302006239	0.755	0.221	0
PLTP	0	1.45747510649857	0.431	0.039	0
CEBPB	0	0.655459298282167	0.814	0.51	0
CTSZ	0	1.210774581591	0.722	0.326	0
CFD	0	1.16325899952689	0.675	0.25	0
GPX4	0	0.797890492362047	0.888	0.629	0
GADD45B	0	1.31394916672025	0.898	0.608	0
C3	0	1.47980058816891	0.602	0.106	0
ACP5	0	0.887538785243427	0.308	0.083	0
TYROBP	0	1.36517163856362	0.99	0.624	0
PLD3	0	1.62163685001784	0.631	0.15	0
BLVRB	0	0.914138330763928	0.572	0.24	0
AXL	0	1.02581449517988	0.473	0.076	0
PLAUR	0	0.799488282486832	0.743	0.367	0
APOE	0	4.06838837684373	0.905	0.243	0
APOC1	0	3.54806522255899	0.793	0.176	0
C5AR1	0	0.608956693772619	0.542	0.215	0
FTL	0	1.9627153572027	1	0.987	0
FCGRT	0	1.85281973136968	0.921	0.387	0
FPR3	0	0.8120608403214	0.306	0.031	0
LAIR1	0	0.776604533737516	0.506	0.177	0
LILRB4	0	0.933182032757841	0.427	0.088	0
YWHAH	0	0.888843951201897	0.613	0.306	0
HMOX1	0	0.731071390328788	0.552	0.231	0
CCL3L3	0	2.46698609330328	0.547	0.179	0
GPX1	0	2.07486601515976	0.73	0.313	0
SEPP1	0	3.33127505324514	0.63	0.134	0
FOS	9.13339626527857e-308	0.843931715061377	0.951	0.863	2.41112528007089e-303
LAPTM4A	2.49713634928106e-306	0.599894578789316	0.686	0.396	6.59219024846708e-302
ATP6V1F	2.20600292350861e-304	0.687581797921547	0.73	0.485	5.82362711777039e-300
FAM26F	4.98747130008688e-301	0.636367527599885	0.404	0.14	1.31664254850994e-296
LIMS1	2.42257864583322e-297	0.616342604527093	0.602	0.314	6.39536536713511e-293
WBP5	6.24957405203184e-297	0.645007036673009	0.239	0.051	1.64982505399589e-292
PPT1	2.32922932648308e-295	0.64521056455176	0.531	0.259	6.14893249898268e-291
SPATS2L	3.09149608078494e-295	0.60501634477979	0.386	0.14	8.16124050366417e-291
NR4A2	4.22146397726379e-289	0.945352725086146	0.784	0.585	1.11442427535787e-284
GLA	3.1979490913653e-286	0.685642001074305	0.366	0.134	8.44226580629526e-282
ZFAND5	2.72420715605091e-284	0.779628732417418	0.751	0.49	7.1916344712588e-280
CTSA	4.75405940649843e-282	0.631348918063252	0.436	0.19	1.25502414272152e-277
TPP1	2.98472734564759e-281	0.605947976209643	0.559	0.286	7.87938171977506e-277
NR4A3	7.37825763458295e-279	0.875561053695321	0.49	0.233	1.94778623295355e-274
MAFF	8.56843341643761e-277	0.695865443576996	0.503	0.247	2.26198073760537e-272
FGL2	1.7468390217143e-263	0.605667466886636	0.678	0.37	4.61148033342358e-259
AKR1A1	1.03969588019095e-256	0.599931600196296	0.469	0.229	2.7446931541161e-252
IFNGR1	5.65464097028703e-256	0.619083042606388	0.531	0.274	1.49276866974607e-251
HSPB1	4.28726034121139e-252	0.721385671566269	0.847	0.665	1.1317938574764e-247
OGFRL1	3.77704178419265e-250	0.625579885778242	0.453	0.214	9.97101260609019e-246
CTSC	8.14902342455452e-249	0.616891675489766	0.764	0.546	2.15126069384815e-244
SELK	1.17037978695939e-244	0.663477330008481	0.526	0.251	3.0896855995941e-240
LGALS3	2.83135617784237e-228	0.892879456402803	0.583	0.346	7.47449717388608e-224
S100A11	2.81507338506636e-214	0.59945036923752	0.918	0.803	7.43151222923669e-210
C15orf48	3.34869274820514e-207	0.647885807089671	0.331	0.134	8.84021398598676e-203
CD81	1.6328429448151e-201	0.633014349336015	0.68	0.472	4.31054209001738e-197
ID3	1.3446799759406e-194	0.750014413765066	0.402	0.197	3.5498206684856e-190
PRDX1	3.25851098080031e-194	0.662763701680336	0.702	0.514	8.60214313821474e-190
CCL2	3.49504129038172e-190	0.93465804779615	0.247	0.086	9.22655950247871e-186
CCL4	1.54345082541904e-188	1.00425314378624	0.797	0.644	4.07455583402372e-184
INSIG1	2.34567670103286e-183	0.69026224876576	0.457	0.251	6.19235192305664e-179
PLIN2	1.15308514630434e-175	0.721221248697952	0.666	0.452	3.04402947772883e-171
EGR2	6.13430195662218e-175	0.585749334042028	0.176	0.049	1.61939437352869e-170
EIF4E	2.06526962177487e-168	0.610016905915932	0.411	0.212	5.45210527452349e-164
CXCL1	1.26898698517771e-165	0.966007637025799	0.107	0.016	3.34999874217064e-161
IFI27	3.62912756587412e-158	0.817344974209696	0.362	0.18	9.58053386115108e-154
MGP	5.78475894405453e-158	0.909332106970076	0.334	0.159	1.52711851364096e-153
RGS5	1.45537882610397e-154	1.97468527835434	0.293	0.139	3.84205456303188e-150
BGN	1.42940362003629e-132	1.00794703883454	0.221	0.092	3.77348261653379e-128
TPM2	1.45515772882698e-123	0.5945463453137	0.141	0.043	3.84147088833033e-119
SAP30	2.17895166162943e-118	0.625971159874894	0.329	0.186	5.75221449153553e-114
ADIRF	4.42772859437798e-117	0.669335836360525	0.447	0.263	1.16887607162984e-112
MYL9	3.56551802988378e-111	0.640620228264002	0.165	0.062	9.41261104709019e-107
TAGLN	5.79645363996068e-109	0.672150852818441	0.153	0.055	1.53020579641322e-104
SPP1	2.94696596946929e-81	1.01913271578164	0.294	0.165	7.77969546280198e-77
SELENOP	1.63635985349859e-75	1.77825762641433	0.145	0.065	4.31982637725092e-71
CXCL10	1.18442845373241e-72	0.773157027610479	0.103	0.036	3.12677267500819e-68
CALD1	3.74577161882478e-65	0.600781571640707	0.227	0.13	9.88846249653552e-61
CCL3L1	5.04024723558638e-47	1.94151976601741	0.205	0.136	1.33057486772245e-42
