# Supplementary material for: Stratification system with tumor-associated macrophages for predicting prognostic and therapeutic implications in clear cell renal cell carcinoma
Source: J Natl Cancer Cent. 2026 Apr 24;6(3):316–9. doi: 10.1016/j.jncc.2024.12.009 (PMC13250520; doi:10.1016/j.jncc.2024.12.009)
Supplement: Supplementary file 2 [file mmc2.zip › New folder/Supplementary Table 3.txt]

gene	AUC
C1QA	0.944849095319421
C1QB	0.94257540457254
C1QC	0.936580761759473
CD74	0.911068825451393
APOE	0.906754240693598
NPC2	0.890909319598883
HLA-DRA	0.887822521619711
FTL	0.879196626833686
HLA-DPA1	0.874870424905092
HLA-DPB1	0.870289057943119
HLA-DRB1	0.868038993964105
FCGRT	0.867537182253802
MS4A6A	0.865313478494607
MS4A7	0.858013801821378
HLA-DMA	0.854164052746854
CTSB	0.851722193811162
CST3	0.843859588418997
APOC1	0.841989048005262
HLA-DQB1	0.835772237795381
TYROBP	0.830871767381831
HLA-DQA1	0.828957890929097
PSAP	0.828091028063729
MS4A4A	0.823063107069908
GPR34	0.821150746194494
CD68	0.817308459985078
GRN	0.810463402380149
IER3	0.805232705260049
A2M	0.798805696654601
CTSD	0.796488717230512
HLA-DMB	0.793001908328357
DAB2	0.789459632002671
CD63	0.787960083265818
ITM2B	0.785882422972948
CPM	0.78145578698301
GPX1	0.777493208589773
SEPP1	0.774386566020064
MAFB	0.773868042363417
FCGR2A	0.771445892698858
SGK1	0.770131751842834
CD163	0.767718891855331
LY96	0.767689899673112
RGS1	0.764830526249583
MARCKS	0.76471959140252
LGMN	0.762585509684323
PLD3	0.760880275454013
CCL3	0.758162053700369
TREM2	0.757433047477408
SAT1	0.755402600124451
MSR1	0.755206833543277
GLUL	0.754677836164793
C3	0.754155374713502
SLCO2B1	0.753747373179738
GADD45B	0.753664429151307
RNASET2	0.751566775416556
CD14	0.751063887916995
PDK4	0.750200550122091
FOLR2	0.749540678582424
RNASE6	0.746346964742475
AKR1B1	0.744102780391547
SLC40A1	0.74297434511904
AIF1	0.74139576308452
RGS10	0.739173283965928
CXCL8	0.738134497798299
HLA-DRB5	0.73789178891602
CTSL	0.736311745431942
SLC1A3	0.734900499371901
FTH1	0.734391847265747
LIPA	0.73378396544094
CXCL2	0.733003517546705
CREG1	0.731897091975191
CD83	0.731890298941131
MFSD1	0.726881241472171
GSN	0.726691422178785
TMEM176B	0.726472840746166
CTSZ	0.726352866562944
VSIG4	0.726308813331105
IL18	0.725967300986294
CSF1R	0.724820854701169
CCL4L2	0.723844004224563
KCTD12	0.721418383617302
RAC1	0.721238077277988
CFD	0.720505559516505
ASAH1	0.720162842829003
HERPUD1	0.719327252277804
EGR1	0.718429753099464
GPNMB	0.717889233273764
GPX4	0.717109292827292
CXCL16	0.716823897439151
CEBPD	0.714484921846008
RNF130	0.710442477940772
FCER1G	0.709340511143607
CD9	0.706404465746004
GPR183	0.704573228853041
HLA-DQA2	0.700343205190549
AXL	0.69810766098354
PLTP	0.697645754965356
SDCBP	0.69763008497842
CCL3L3	0.696741855179226
CTSH	0.695056208432586
LY86	0.692717679393475
SERPINF1	0.69111856263946
TIMP2	0.686917537925157
PLAUR	0.685700556400911
C1orf162	0.683866139501964
CXCL3	0.683761930029259
PHACTR1	0.681939536259321
LAPTM5	0.68085805681986
DRAM2	0.680436753388723
BLVRB	0.678280343968933
PLXDC2	0.677569396120382
KLF4	0.676269105205315
ATF3	0.676244592095355
CAPG	0.674642694527597
CD302	0.674370871675635
FCGR1A	0.673675681771632
LILRB4	0.673588434586167
CEBPB	0.669790221906501
NFKBIA	0.669677710588386
NCOA4	0.669246691224071
YWHAH	0.669165519879828
LAIR1	0.668194420477875
FOS	0.668049202459912
SERPING1	0.66748487318515
HES1	0.666792091966531
ADAP2	0.664453738842644
C3AR1	0.664384698882933
ATP6V0B	0.664212119281564
LGALS3BP	0.662374853909172
LTC4S	0.661945005057698
F13A1	0.661051829334302
ATP6V1F	0.660666277289593
HEXA	0.660033029842583
NR4A2	0.659636848458723
CPVL	0.658693029448533
MGST2	0.658651114263271
CD59	0.65827714555951
PLAU	0.657972067964116
HMOX1	0.657636198438436
LAPTM4A	0.65708113854282
RNASE1	0.656483743971791
TMEM176A	0.656050268560301
ZFAND5	0.655728201613787
TMEM14C	0.655598640050819
GAA	0.655386215651064
C1orf54	0.655241085590713
RB1	0.65356662299278
C5AR1	0.652659076348723
ALDH2	0.652620158488251
HLA-DOA	0.651287993087668
HSPB1	0.650594399952627
NINJ1	0.650009157064041
LIMS1	0.648285363777529
CSF2RA	0.648063967701315
ARHGAP18	0.647762415176385
MEF2C	0.64725714605532
CTSC	0.647061271218624
HNMT	0.646469417977172
STAB1	0.646345052679303
FGL2	0.644345173979616
RASSF4	0.644147120500521
GAS6	0.642358840752229
PPT1	0.641319817775644
TPP1	0.640920930003711
S100A11	0.639828388203006
IGSF6	0.639591410097469
HEXB	0.63901208743279
IGF1	0.637632986497072
FPR3	0.637030673065723
FUCA1	0.636901544524847
MRC1	0.636889717608973
TBXAS1	0.636694634390788
NPL	0.63649533597318
OLR1	0.63643011202065
LPAR6	0.635726451121982
ABL2	0.635095368785429
MAFF	0.634647549517159
NR4A3	0.63344593351119
FCGR2B	0.63332155468138
ABHD12	0.633059874018718
NUPR1	0.632962904134105
IFNGR1	0.632564577937698
CD84	0.632338790746838
TM6SF1	0.632263938818742
NRP2	0.631251749679888
LGALS3	0.630804985902966
SCPEP1	0.630530186024125
CCL4	0.629536109387443
CD81	0.629399274406532
PRDX1	0.628374798265833
MERTK	0.627856721163219
SELK	0.627793540533682
CTSA	0.627474328826584
AKR1A1	0.626700193582526
CXCL12	0.626151473400968
ZFHX3	0.626102602798362
FCHO2	0.626100674496861
FAM26F	0.623997459134623
SRGAP1	0.623067381809868
OGFRL1	0.62300865318871
RAB20	0.622884944189948
EPB41L2	0.621787510592803
SPATS2L	0.621540701532595
KCNMA1	0.621375923094843
TSPAN4	0.620649609728014
ADORA3	0.620250403955484
PLIN2	0.619962944946437
GADD45G	0.617464495436164
GLA	0.617325055556734
C2	0.617023252690908
GOLIM4	0.615469576192619
ACP5	0.614156308146748
ABCA1	0.614155590953909
FILIP1L	0.613051080151956
SDS	0.612363082474254
PLD4	0.608629938129804
INSIG1	0.607886642177824
OLFML3	0.606110622367496
ID3	0.60459927377865
PMP22	0.600262016254783
