# Supplementary material for: Stratification system with tumor-associated macrophages for predicting prognostic and therapeutic implications in clear cell renal cell carcinoma
Source: J Natl Cancer Cent. 2026 Apr 24;6(3):316–9. doi: 10.1016/j.jncc.2024.12.009 (PMC13250520; doi:10.1016/j.jncc.2024.12.009)
Supplement: Supplementary file 2 [file mmc2.zip › New folder/Supplementary Table 4/TAM_markers_GO.txt]

ONTOLOGY	ID	Description	GeneRatio	BgRatio	pvalue	p.adjust	qvalue	geneID	Count
BP	GO:0002495	antigen processing and presentation of peptide antigen via MHC class II	18/204	34/18722	4.13537604799147e-27	1.38245621284355e-23	9.59842545875915e-24	CD74/HLA-DRA/HLA-DPA1/HLA-DPB1/HLA-DRB1/HLA-DMA/HLA-DQB1/HLA-DQA1/CTSD/HLA-DMB/LGMN/TREM2/HLA-DRB5/CTSL/FCER1G/HLA-DQA2/HLA-DOA/FCGR2B	18
BP	GO:0002504	antigen processing and presentation of peptide or polysaccharide antigen via MHC class II	18/204	36/18722	1.67085615010485e-26	2.57615616658446e-23	1.78863118450768e-23	CD74/HLA-DRA/HLA-DPA1/HLA-DPB1/HLA-DRB1/HLA-DMA/HLA-DQB1/HLA-DQA1/CTSD/HLA-DMB/LGMN/TREM2/HLA-DRB5/CTSL/FCER1G/HLA-DQA2/HLA-DOA/FCGR2B	18
BP	GO:0019886	antigen processing and presentation of exogenous peptide antigen via MHC class II	17/204	30/18722	2.31183622487388e-26	2.57615616658446e-23	1.78863118450768e-23	CD74/HLA-DRA/HLA-DPA1/HLA-DPB1/HLA-DRB1/HLA-DMA/HLA-DQB1/HLA-DQA1/CTSD/HLA-DMB/LGMN/HLA-DRB5/CTSL/FCER1G/HLA-DQA2/HLA-DOA/FCGR2B	17
BP	GO:0002478	antigen processing and presentation of exogenous peptide antigen	17/204	38/18722	5.14970104565976e-24	4.30386264891014e-21	2.98818179096836e-21	CD74/HLA-DRA/HLA-DPA1/HLA-DPB1/HLA-DRB1/HLA-DMA/HLA-DQB1/HLA-DQA1/CTSD/HLA-DMB/LGMN/HLA-DRB5/CTSL/FCER1G/HLA-DQA2/HLA-DOA/FCGR2B	17
BP	GO:0019884	antigen processing and presentation of exogenous antigen	17/204	47/18722	4.50311582924466e-22	3.01078324343298e-19	2.09039376915463e-19	CD74/HLA-DRA/HLA-DPA1/HLA-DPB1/HLA-DRB1/HLA-DMA/HLA-DQB1/HLA-DQA1/CTSD/HLA-DMB/LGMN/HLA-DRB5/CTSL/FCER1G/HLA-DQA2/HLA-DOA/FCGR2B	17
BP	GO:0048002	antigen processing and presentation of peptide antigen	18/204	62/18722	2.66121810696916e-21	1.48274202193298e-18	1.02947121506438e-18	CD74/HLA-DRA/HLA-DPA1/HLA-DPB1/HLA-DRB1/HLA-DMA/HLA-DQB1/HLA-DQA1/CTSD/HLA-DMB/LGMN/TREM2/HLA-DRB5/CTSL/FCER1G/HLA-DQA2/HLA-DOA/FCGR2B	18
BP	GO:0019882	antigen processing and presentation	21/204	106/18722	7.57039945374569e-21	3.61540648198169e-18	2.51018508203146e-18	CD74/HLA-DRA/HLA-DPA1/HLA-DPB1/HLA-DRB1/HLA-DMA/HLA-DQB1/HLA-DQA1/CD68/CTSD/HLA-DMB/LGMN/TREM2/HLA-DRB5/CTSL/FCER1G/HLA-DQA2/CTSH/HLA-DOA/FGL2/FCGR2B	21
BP	GO:0002399	MHC class II protein complex assembly	11/204	16/18722	8.16273839454944e-19	3.03200382810875e-16	2.10512727017328e-16	HLA-DRA/HLA-DPA1/HLA-DPB1/HLA-DRB1/HLA-DMA/HLA-DQB1/HLA-DQA1/HLA-DMB/HLA-DRB5/HLA-DQA2/HLA-DOA	11
BP	GO:0002503	peptide antigen assembly with MHC class II protein complex	11/204	16/18722	8.16273839454944e-19	3.03200382810875e-16	2.10512727017328e-16	HLA-DRA/HLA-DPA1/HLA-DPB1/HLA-DRB1/HLA-DMA/HLA-DQB1/HLA-DQA1/HLA-DMB/HLA-DRB5/HLA-DQA2/HLA-DOA	11
BP	GO:1903037	regulation of leukocyte cell-cell adhesion	29/204	336/18722	5.49671305778396e-18	1.77337563385209e-15	1.23125880398755e-15	CD74/HLA-DRA/HLA-DPA1/HLA-DPB1/HLA-DRB1/HLA-DMA/HLA-DQB1/HLA-DQA1/HLA-DMB/AIF1/HLA-DRB5/CD83/VSIG4/IL18/GPNMB/HLA-DQA2/LAPTM5/KLF4/LILRB4/CEBPB/HES1/HLA-DOA/FGL2/IGF1/NR4A3/FCGR2B/LGALS3/CD81/CXCL12	29
BP	GO:0002501	peptide antigen assembly with MHC protein complex	11/204	18/18722	5.83521746107477e-18	1.77337563385209e-15	1.23125880398755e-15	HLA-DRA/HLA-DPA1/HLA-DPB1/HLA-DRB1/HLA-DMA/HLA-DQB1/HLA-DQA1/HLA-DMB/HLA-DRB5/HLA-DQA2/HLA-DOA	11
BP	GO:0007159	leukocyte cell-cell adhesion	30/204	371/18722	8.68375636727429e-18	2.41914979464983e-15	1.67962129735437e-15	CD74/HLA-DRA/HLA-DPA1/HLA-DPB1/HLA-DRB1/HLA-DMA/HLA-DQB1/HLA-DQA1/HLA-DMB/AIF1/HLA-DRB5/CD83/VSIG4/IL18/GPNMB/HLA-DQA2/LAPTM5/KLF4/LILRB4/CEBPB/HES1/HLA-DOA/FGL2/IGF1/OLR1/NR4A3/FCGR2B/LGALS3/CD81/CXCL12	30
BP	GO:0002396	MHC protein complex assembly	11/204	19/18722	1.37276212119602e-17	3.41740019986656e-15	2.3727088624166e-15	HLA-DRA/HLA-DPA1/HLA-DPB1/HLA-DRB1/HLA-DMA/HLA-DQB1/HLA-DQA1/HLA-DMB/HLA-DRB5/HLA-DQA2/HLA-DOA	11
BP	GO:0002443	leukocyte mediated immunity	32/204	440/18722	1.431157726537e-17	3.41740019986656e-15	2.3727088624166e-15	C1QA/C1QB/C1QC/CD74/HLA-DRA/HLA-DPA1/HLA-DPB1/HLA-DRB1/HLA-DMA/HLA-DQB1/TYROBP/HLA-DQA1/HLA-DMB/CCL3/TREM2/C3/HLA-DRB5/IL18/FCER1G/HLA-DQA2/CTSH/LILRB4/SERPING1/HMOX1/HLA-DOA/CTSC/NR4A3/FCGR2B/CD84/CD81/PRDX1/C2	32
BP	GO:0042110	T cell activation	33/204	487/18722	3.50799140123357e-17	7.81814350288254e-15	5.42815511559299e-15	CD74/HLA-DRA/HLA-DPA1/HLA-DPB1/HLA-DRB1/HLA-DMA/HLA-DQB1/HLA-DQA1/HLA-DMB/MAFB/AIF1/HLA-DRB5/CTSL/CD83/GSN/VSIG4/IL18/EGR1/GPNMB/FCER1G/GPR183/HLA-DQA2/LAPTM5/LILRB4/CEBPB/HES1/HLA-DOA/FGL2/IGF1/FCGR2B/CD84/LGALS3/CD81	33
BP	GO:0022407	regulation of cell-cell adhesion	31/204	448/18722	1.95251893207177e-16	4.07954424369745e-14	2.83243700343306e-14	CD74/HLA-DRA/HLA-DPA1/HLA-DPB1/HLA-DRB1/HLA-DMA/HLA-DQB1/HLA-DQA1/HLA-DMB/AIF1/HLA-DRB5/CD83/VSIG4/IL18/GPNMB/CD9/HLA-DQA2/PLAUR/LAPTM5/KLF4/LILRB4/CEBPB/HES1/HLA-DOA/FGL2/IGF1/NR4A3/FCGR2B/LGALS3/CD81/CXCL12	31
BP	GO:0016064	immunoglobulin mediated immune response	22/204	207/18722	9.11897818809997e-16	1.79322024016578e-13	1.24503696004708e-13	C1QA/C1QB/C1QC/CD74/HLA-DRA/HLA-DPA1/HLA-DPB1/HLA-DRB1/HLA-DMA/HLA-DQB1/HLA-DQA1/HLA-DMB/TREM2/C3/HLA-DRB5/FCER1G/HLA-DQA2/SERPING1/HLA-DOA/FCGR2B/CD81/C2	22
BP	GO:0019724	B cell mediated immunity	22/204	210/18722	1.2376663509323e-15	2.29862145064815e-13	1.59593818936007e-13	C1QA/C1QB/C1QC/CD74/HLA-DRA/HLA-DPA1/HLA-DPB1/HLA-DRB1/HLA-DMA/HLA-DQB1/HLA-DQA1/HLA-DMB/TREM2/C3/HLA-DRB5/FCER1G/HLA-DQA2/SERPING1/HLA-DOA/FCGR2B/CD81/C2	22
BP	GO:0002449	lymphocyte mediated immunity	27/204	350/18722	1.39296732076178e-15	2.4508893438456e-13	1.70165813976716e-13	C1QA/C1QB/C1QC/CD74/HLA-DRA/HLA-DPA1/HLA-DPB1/HLA-DRB1/HLA-DMA/HLA-DQB1/HLA-DQA1/HLA-DMB/TREM2/C3/HLA-DRB5/IL18/FCER1G/HLA-DQA2/CTSH/LILRB4/SERPING1/HLA-DOA/CTSC/FCGR2B/CD81/PRDX1/C2	27
BP	GO:0002460	adaptive immune response based on somatic recombination of immune receptors built from immunoglobulin superfamily domains	27/204	356/18722	2.12217468289092e-15	3.54721498245217e-13	2.46283956619709e-13	C1QA/C1QB/C1QC/CD74/HLA-DRA/HLA-DPA1/HLA-DPB1/HLA-DRB1/HLA-DMA/HLA-DQB1/HLA-DQA1/HLA-DMB/TREM2/C3/HLA-DRB5/IL18/FCER1G/HLA-DQA2/CTSH/LILRB4/SERPING1/HLA-DOA/MEF2C/CTSC/FCGR2B/CD81/C2	27
BP	GO:0050863	regulation of T cell activation	26/204	329/18722	2.72901464814593e-15	4.34433141369135e-13	3.01627934795076e-13	CD74/HLA-DRA/HLA-DPA1/HLA-DPB1/HLA-DRB1/HLA-DMA/HLA-DQB1/HLA-DQA1/HLA-DMB/AIF1/HLA-DRB5/CD83/VSIG4/IL18/GPNMB/HLA-DQA2/LAPTM5/LILRB4/CEBPB/HES1/HLA-DOA/FGL2/IGF1/FCGR2B/LGALS3/CD81	26
BP	GO:0002683	negative regulation of immune system process	29/204	434/18722	4.96257910650776e-15	7.5408645241161e-13	5.23563967935388e-13	C1QC/CD74/HLA-DRB1/TYROBP/CD68/GRN/A2M/GPX1/MAFB/CCL3/TREM2/TMEM176B/VSIG4/GPNMB/AXL/LAPTM5/LILRB4/CEBPB/SERPING1/CD59/HMOX1/TMEM176A/HLA-DOA/FGL2/FCGR2B/CD84/LGALS3/MERTK/CXCL12	29
BP	GO:0002696	positive regulation of leukocyte activation	28/204	409/18722	8.31534652692493e-15	1.20861754084826e-12	8.39145953861303e-13	CD74/HLA-DRA/HLA-DPA1/HLA-DPB1/HLA-DRB1/HLA-DMA/HLA-DQB1/TYROBP/HLA-DQA1/HLA-DMB/CCL3/TREM2/AIF1/HLA-DRB5/CD83/IL18/GPR183/HLA-DQA2/AXL/LILRB4/HES1/HLA-DOA/MEF2C/CTSC/GAS6/IGF1/NR4A3/CD81	28
BP	GO:0050867	positive regulation of cell activation	28/204	420/18722	1.61924750889697e-14	2.25547684260107e-12	1.56598278820957e-12	CD74/HLA-DRA/HLA-DPA1/HLA-DPB1/HLA-DRB1/HLA-DMA/HLA-DQB1/TYROBP/HLA-DQA1/HLA-DMB/CCL3/TREM2/AIF1/HLA-DRB5/CD83/IL18/GPR183/HLA-DQA2/AXL/LILRB4/HES1/HLA-DOA/MEF2C/CTSC/GAS6/IGF1/NR4A3/CD81	28
BP	GO:0002253	activation of immune response	26/204	375/18722	6.06439695777381e-14	8.10931161193513e-12	5.6303138071121e-12	C1QA/C1QB/C1QC/HLA-DPB1/HLA-DRB1/HLA-DQB1/TYROBP/A2M/TREM2/C3/VSIG4/CFD/FCER1G/LAPTM5/LILRB4/SERPING1/C3AR1/CD59/C5AR1/MEF2C/FPR3/NR4A3/FCGR2B/LGALS3/CD81/C2	26
BP	GO:0032103	positive regulation of response to external stimulus	27/204	427/18722	1.76601349508599e-13	2.2706858131048e-11	1.57654241160511e-11	CD74/TYROBP/GRN/LY96/LGMN/CCL3/TREM2/C3/AIF1/CXCL8/IL18/CSF1R/RAC1/LY86/CEBPB/NFKBIA/C3AR1/MGST2/C5AR1/HSPB1/NINJ1/CTSC/GAS6/NUPR1/CCL4/CD81/CXCL12	27
BP	GO:0006898	receptor-mediated endocytosis	21/204	244/18722	2.85125288666869e-13	3.5302734815309e-11	2.45107704292571e-11	APOE/APOC1/DAB2/CD63/MSR1/C3/CD14/CXCL8/CTSL/RAC1/CXCL16/FCER1G/CD9/SDCBP/LILRB4/STAB1/PPT1/MRC1/FCGR2B/CD81/FCHO2	21
BP	GO:0030595	leukocyte chemotaxis	20/204	230/18722	8.91004965627032e-13	1.06379628574685e-10	7.38596221506618e-11	CD74/LGMN/CCL3/AIF1/CXCL8/CXCL2/CSF1R/RAC1/CXCL16/FCER1G/GPR183/CCL3L3/CXCL3/C3AR1/C5AR1/NINJ1/GAS6/LGALS3/CCL4/CXCL12	20
BP	GO:0070997	neuron death	24/204	361/18722	1.48102153949936e-12	1.70726034708495e-10	1.18535480747589e-10	C1QA/APOE/TYROBP/GRN/GPX1/LGMN/CCL3/TREM2/CTSZ/EGR1/GPNMB/AXL/SERPINF1/CEBPB/FOS/NR4A2/HMOX1/RB1/C5AR1/MEF2C/PPT1/NR4A3/FCGR2B/NUPR1	24
BP	GO:0051251	positive regulation of lymphocyte activation	24/204	362/18722	1.57135293210612e-12	1.75101095067692e-10	1.21573095273473e-10	CD74/HLA-DRA/HLA-DPA1/HLA-DPB1/HLA-DRB1/HLA-DMA/HLA-DQB1/TYROBP/HLA-DQA1/HLA-DMB/AIF1/HLA-DRB5/CD83/IL18/GPR183/HLA-DQA2/AXL/LILRB4/HES1/HLA-DOA/MEF2C/GAS6/IGF1/CD81	24
BP	GO:0050866	negative regulation of cell activation	19/204	210/18722	1.67556359185564e-12	1.80690615728174e-10	1.25453912395304e-10	CD74/APOE/HLA-DRB1/TYROBP/GRN/TREM2/VSIG4/GPNMB/CD9/AXL/LAPTM5/LILRB4/CEBPB/HMOX1/FGL2/FCGR2B/CD84/LGALS3/MERTK	19
BP	GO:1903039	positive regulation of leukocyte cell-cell adhesion	20/204	239/18722	1.82212115769311e-12	1.90354719692752e-10	1.32163722128727e-10	CD74/HLA-DRA/HLA-DPA1/HLA-DPB1/HLA-DRB1/HLA-DMA/HLA-DQB1/HLA-DQA1/HLA-DMB/AIF1/HLA-DRB5/CD83/IL18/HLA-DQA2/LILRB4/HES1/HLA-DOA/IGF1/NR4A3/CD81	20
BP	GO:0050900	leukocyte migration	24/204	369/18722	2.36540214354801e-12	2.39622405026697e-10	1.66370390000745e-10	CD74/LGMN/CCL3/TREM2/AIF1/CXCL8/CXCL2/CSF1R/RAC1/CXCL16/FCER1G/CD9/GPR183/CCL3L3/CXCL3/C3AR1/HMOX1/C5AR1/NINJ1/GAS6/LGALS3/CCL4/CD81/CXCL12	24
BP	GO:0050870	positive regulation of T cell activation	19/204	216/18722	2.76902485264166e-12	2.72260296540619e-10	1.89030953562689e-10	CD74/HLA-DRA/HLA-DPA1/HLA-DPB1/HLA-DRB1/HLA-DMA/HLA-DQB1/HLA-DQA1/HLA-DMB/AIF1/HLA-DRB5/CD83/IL18/HLA-DQA2/LILRB4/HES1/HLA-DOA/IGF1/CD81	19
BP	GO:0070663	regulation of leukocyte proliferation	20/204	245/18722	2.88535682524437e-12	2.75592796194055e-10	1.91344715779363e-10	CD74/HLA-DPA1/HLA-DPB1/HLA-DRB1/TYROBP/HLA-DMB/AIF1/VSIG4/IL18/CSF1R/GPNMB/GPR183/LILRB4/CEBPB/HES1/MEF2C/IGF1/FCGR2B/LGALS3/CD81	20
BP	GO:1902105	regulation of leukocyte differentiation	21/204	279/18722	3.83158265247041e-12	3.46591452260561e-10	2.40639246889663e-10	C1QC/CD74/HLA-DRA/HLA-DRB1/TYROBP/MAFB/CCL3/TREM2/CD83/TMEM176B/IL18/AXL/LILRB4/CEBPB/FOS/TMEM176A/RB1/HLA-DOA/FGL2/GAS6/FCGR2B	21
BP	GO:0097529	myeloid leukocyte migration	19/204	220/18722	3.83604060234542e-12	3.46591452260561e-10	2.40639246889663e-10	CD74/LGMN/CCL3/TREM2/AIF1/CXCL8/CXCL2/CSF1R/RAC1/FCER1G/CD9/CCL3L3/CXCL3/C3AR1/C5AR1/LGALS3/CCL4/CD81/CXCL12	19
BP	GO:0002274	myeloid leukocyte activation	19/204	223/18722	4.87632903115681e-12	4.28988630293611e-10	2.97847798163456e-10	C1QA/CD74/TYROBP/GRN/CCL3/TREM2/AIF1/CXCL8/VSIG4/IL18/FCER1G/LILRB4/HMOX1/C5AR1/CTSC/NR4A3/FCGR2B/IFNGR1/CD84	19
BP	GO:0022409	positive regulation of cell-cell adhesion	21/204	284/18722	5.38134666873371e-12	4.61277997784021e-10	3.2026638068982e-10	CD74/HLA-DRA/HLA-DPA1/HLA-DPB1/HLA-DRB1/HLA-DMA/HLA-DQB1/HLA-DQA1/HLA-DMB/AIF1/HLA-DRB5/CD83/IL18/HLA-DQA2/PLAUR/LILRB4/HES1/HLA-DOA/IGF1/NR4A3/CD81	21
BP	GO:0050670	regulation of lymphocyte proliferation	19/204	225/18722	5.71031653418364e-12	4.69362228808477e-10	3.25879280987041e-10	CD74/HLA-DPA1/HLA-DPB1/HLA-DRB1/TYROBP/HLA-DMB/AIF1/VSIG4/IL18/GPNMB/GPR183/LILRB4/CEBPB/HES1/MEF2C/IGF1/FCGR2B/LGALS3/CD81	19
BP	GO:0006959	humoral immune response	22/204	317/18722	5.75646167548537e-12	4.69362228808477e-10	3.25879280987041e-10	C1QA/C1QB/C1QC/HLA-DRB1/HLA-DQB1/A2M/TREM2/C3/RNASE6/CXCL8/CXCL2/CD83/VSIG4/CFD/GPR183/CXCL3/SERPING1/CD59/MEF2C/FCGR2B/CD81/C2	22
BP	GO:1901214	regulation of neuron death	22/204	319/18722	6.51817468937861e-12	5.18815666347445e-10	3.60214917044608e-10	C1QA/APOE/TYROBP/GRN/LGMN/CCL3/TREM2/CTSZ/EGR1/GPNMB/AXL/SERPINF1/CEBPB/FOS/NR4A2/HMOX1/C5AR1/MEF2C/PPT1/NR4A3/FCGR2B/NUPR1	22
BP	GO:0032944	regulation of mononuclear cell proliferation	19/204	227/18722	6.67602818887915e-12	5.19022377567976e-10	3.60358437123097e-10	CD74/HLA-DPA1/HLA-DPB1/HLA-DRB1/TYROBP/HLA-DMB/AIF1/VSIG4/IL18/GPNMB/GPR183/LILRB4/CEBPB/HES1/MEF2C/IGF1/FCGR2B/LGALS3/CD81	19
BP	GO:0045785	positive regulation of cell adhesion	25/204	437/18722	1.32833438579743e-11	1.00923223902746e-09	7.0071227767544e-10	CD74/HLA-DRA/HLA-DPA1/HLA-DPB1/HLA-DRB1/HLA-DMA/HLA-DQB1/HLA-DQA1/HLA-DMB/AIF1/HLA-DRB5/CD83/IL18/RAC1/HLA-DQA2/PLAUR/LILRB4/HES1/HLA-DOA/LIMS1/IGF1/NR4A3/CD81/CXCL12/ZFHX3	25
BP	GO:1903706	regulation of hemopoiesis	23/204	367/18722	1.48733689518777e-11	1.10492605346949e-09	7.67152714360009e-10	C1QC/CD74/HLA-DRA/HLA-DRB1/TYROBP/MAFB/CCL3/TREM2/CD83/TMEM176B/IL18/AXL/LILRB4/CEBPB/NFKBIA/FOS/TMEM176A/RB1/HLA-DOA/MEF2C/FGL2/GAS6/FCGR2B	23
BP	GO:0002697	regulation of immune effector process	22/204	339/18722	2.15035910526679e-11	1.5627501062841e-09	1.0850210130694e-09	CD74/HLA-DRA/HLA-DRB1/TYROBP/GRN/A2M/HLA-DMB/TREM2/C3/VSIG4/IL18/LAPTM5/LILRB4/SERPING1/CD59/HMOX1/FGL2/NR4A3/FCGR2B/CD84/LGALS3/CD81	22
BP	GO:0060326	cell chemotaxis	21/204	310/18722	2.82631345991027e-11	2.01029061627235e-09	1.39574942421101e-09	CD74/LGMN/CCL3/AIF1/CXCL8/CXCL2/CSF1R/RAC1/CXCL16/FCER1G/GPR183/CCL3L3/CXCL3/C3AR1/C5AR1/HSPB1/NINJ1/GAS6/LGALS3/CCL4/CXCL12	21
BP	GO:0050727	regulation of inflammatory response	23/204	386/18722	4.11296995743046e-11	2.86451220160209e-09	1.98883744652065e-09	APOE/HLA-DRB1/GRN/GPX1/CCL3/TREM2/C3/IL18/GPX4/SERPINF1/KLF4/CEBPB/NFKBIA/MGST2/RB1/NINJ1/CTSC/IGF1/FCGR2B/ABHD12/NUPR1/CD81/ACP5	23
BP	GO:0070661	leukocyte proliferation	21/204	318/18722	4.55460349793094e-11	3.10735499869043e-09	2.15744376217781e-09	CD74/HLA-DPA1/HLA-DPB1/HLA-DRB1/TYROBP/HLA-DMB/TREM2/AIF1/VSIG4/IL18/CSF1R/GPNMB/GPR183/LILRB4/CEBPB/HES1/MEF2C/IGF1/FCGR2B/LGALS3/CD81	21
BP	GO:0001819	positive regulation of cytokine production	25/204	467/18722	5.51741436282156e-11	3.6889432429825e-09	2.56124182526769e-09	CD74/HLA-DPA1/HLA-DPB1/TYROBP/LY96/CCL3/TREM2/C3/CD14/AIF1/CD83/IL18/CSF1R/EGR1/FCER1G/LAPTM5/CEBPB/C3AR1/HMOX1/C5AR1/HSPB1/NR4A3/IFNGR1/CD84/CD81	25
BP	GO:0042116	macrophage activation	13/204	106/18722	1.3612729501869e-10	8.92301073034279e-09	6.19526698691873e-09	C1QA/CD74/TYROBP/GRN/CCL3/TREM2/AIF1/VSIG4/C5AR1/CTSC/FCGR2B/IFNGR1/CD84	13
BP	GO:0002685	regulation of leukocyte migration	17/204	210/18722	1.51465446343272e-10	9.73748052164533e-09	6.76075524669866e-09	CD74/LGMN/CCL3/TREM2/AIF1/CXCL8/CSF1R/RAC1/CD9/C3AR1/HMOX1/C5AR1/GAS6/LGALS3/CCL4/CD81/CXCL12	17
BP	GO:0002695	negative regulation of leukocyte activation	16/204	187/18722	2.35736955006354e-10	1.48692196337026e-08	1.03237335807152e-08	CD74/HLA-DRB1/TYROBP/GRN/VSIG4/GPNMB/AXL/LAPTM5/LILRB4/CEBPB/HMOX1/FGL2/FCGR2B/CD84/LGALS3/MERTK	16
BP	GO:0002381	immunoglobulin production involved in immunoglobulin-mediated immune response	11/204	70/18722	2.42168390192357e-10	1.49920171928342e-08	1.04089922100224e-08	HLA-DRA/HLA-DPA1/HLA-DPB1/HLA-DRB1/HLA-DMA/HLA-DQB1/HLA-DQA1/HLA-DMB/HLA-DRB5/HLA-DQA2/HLA-DOA	11
BP	GO:0002687	positive regulation of leukocyte migration	14/204	135/18722	2.54942498647358e-10	1.54958685996022e-08	1.07588174070321e-08	CD74/LGMN/CCL3/TREM2/AIF1/CXCL8/CSF1R/RAC1/C3AR1/C5AR1/GAS6/LGALS3/CCL4/CXCL12	14
BP	GO:0071219	cellular response to molecule of bacterial origin	17/204	221/18722	3.3614824562676e-10	2.00668497344689e-08	1.39324601805828e-08	CD68/LY96/CCL3/TREM2/CD14/CXCL8/CXCL2/IL18/AXL/LY86/CXCL3/CEBPB/NFKBIA/MEF2C/MRC1/FCGR2B/ABCA1	17
BP	GO:0046651	lymphocyte proliferation	19/204	288/18722	4.07165062948408e-10	2.38798737795882e-08	1.6579851593744e-08	CD74/HLA-DPA1/HLA-DPB1/HLA-DRB1/TYROBP/HLA-DMB/AIF1/VSIG4/IL18/GPNMB/GPR183/LILRB4/CEBPB/HES1/MEF2C/IGF1/FCGR2B/LGALS3/CD81	19
BP	GO:0002690	positive regulation of leukocyte chemotaxis	12/204	94/18722	4.42425985251665e-10	2.55005184257985e-08	1.77050689197808e-08	CD74/LGMN/CCL3/AIF1/CXCL8/CSF1R/RAC1/C3AR1/C5AR1/GAS6/CCL4/CXCL12	12
BP	GO:0050921	positive regulation of chemotaxis	14/204	141/18722	4.56395906874294e-10	2.58598562149282e-08	1.7954557977838e-08	CD74/LGMN/CCL3/TREM2/AIF1/CXCL8/CSF1R/RAC1/C3AR1/C5AR1/HSPB1/GAS6/CCL4/CXCL12	14
BP	GO:0032943	mononuclear cell proliferation	19/204	291/18722	4.84927634586324e-10	2.70185513737014e-08	1.87590427063657e-08	CD74/HLA-DPA1/HLA-DPB1/HLA-DRB1/TYROBP/HLA-DMB/AIF1/VSIG4/IL18/GPNMB/GPR183/LILRB4/CEBPB/HES1/MEF2C/IGF1/FCGR2B/LGALS3/CD81	19
BP	GO:0002237	response to molecule of bacterial origin	21/204	363/18722	5.21769985824941e-10	2.85947059444718e-08	1.98533704701293e-08	CD68/LY96/CCL3/TREM2/CD14/CXCL8/CXCL2/IL18/AXL/LY86/CXCL3/CEBPB/NFKBIA/FOS/MGST2/C5AR1/MEF2C/MRC1/FCGR2B/ACP5/ABCA1	21
BP	GO:0071621	granulocyte chemotaxis	13/204	125/18722	1.09306017489843e-09	5.89370994304105e-08	4.09201644422926e-08	CD74/CCL3/CXCL8/CXCL2/CSF1R/RAC1/FCER1G/CCL3L3/CXCL3/C3AR1/C5AR1/LGALS3/CCL4	13
BP	GO:0032496	response to lipopolysaccharide	20/204	343/18722	1.20224691407693e-09	6.37954195834793e-08	4.42933073607292e-08	CD68/LY96/CCL3/TREM2/CD14/CXCL8/CXCL2/IL18/AXL/LY86/CXCL3/CEBPB/NFKBIA/FOS/MGST2/C5AR1/MEF2C/MRC1/ACP5/ABCA1	20
BP	GO:0002440	production of molecular mediator of immune response	19/204	308/18722	1.25515916460491e-09	6.45538013426801e-08	4.48198535701024e-08	CD74/HLA-DRA/HLA-DPA1/HLA-DPB1/HLA-DRB1/HLA-DMA/HLA-DQB1/HLA-DQA1/HLA-DMB/HLA-DRB5/IL18/HLA-DQA2/LAPTM5/LILRB4/HMOX1/HLA-DOA/NR4A3/FCGR2B/CD81	19
BP	GO:0006909	phagocytosis	19/204	308/18722	1.25515916460491e-09	6.45538013426801e-08	4.48198535701024e-08	TYROBP/TREM2/MSR1/C3/CD14/AIF1/GSN/RAC1/FCER1G/AXL/CD302/FCGR1A/GAS6/FCGR2B/MERTK/RAB20/C2/ABCA1/PLD4	19
BP	GO:0030593	neutrophil chemotaxis	12/204	103/18722	1.30049929417336e-09	6.58722597033568e-08	4.57352622592067e-08	CD74/CCL3/CXCL8/CXCL2/RAC1/FCER1G/CCL3L3/CXCL3/C3AR1/C5AR1/LGALS3/CCL4	12
BP	GO:0002366	leukocyte activation involved in immune response	18/204	275/18722	1.3625109684287e-09	6.79831965292109e-08	4.72008905795016e-08	CD74/HLA-DRA/HLA-DRB1/TYROBP/GRN/HLA-DMB/CCL3/TREM2/IL18/FCER1G/GPR183/HMOX1/FGL2/NR4A3/FCGR2B/CD84/LGALS3/CD81	18
BP	GO:1903131	mononuclear cell differentiation	22/204	426/18722	1.66210456659449e-09	8.12243733465299e-08	5.63942702675184e-08	CD74/HLA-DRA/HLA-DRB1/MAFB/TREM2/CTSL/CD83/TMEM176B/IL18/CSF1R/EGR1/FCER1G/GPR183/AXL/LILRB4/CEBPB/TMEM176A/HLA-DOA/FGL2/GAS6/FCGR2B/MERTK	22
BP	GO:0002263	cell activation involved in immune response	18/204	279/18722	1.71519261347572e-09	8.12243733465299e-08	5.63942702675184e-08	CD74/HLA-DRA/HLA-DRB1/TYROBP/GRN/HLA-DMB/CCL3/TREM2/IL18/FCER1G/GPR183/HMOX1/FGL2/NR4A3/FCGR2B/CD84/LGALS3/CD81	18
BP	GO:0001774	microglial cell activation	9/204	47/18722	1.72834027074691e-09	8.12243733465299e-08	5.63942702675184e-08	C1QA/TYROBP/GRN/CCL3/TREM2/AIF1/C5AR1/CTSC/IFNGR1	9
BP	GO:0051402	neuron apoptotic process	17/204	246/18722	1.74937328176792e-09	8.12243733465299e-08	5.63942702675184e-08	APOE/TYROBP/GRN/GPX1/LGMN/CCL3/TREM2/CTSZ/AXL/CEBPB/NR4A2/HMOX1/RB1/C5AR1/MEF2C/PPT1/NUPR1	17
BP	GO:0071216	cellular response to biotic stimulus	17/204	246/18722	1.74937328176792e-09	8.12243733465299e-08	5.63942702675184e-08	CD68/LY96/CCL3/TREM2/CD14/CXCL8/CXCL2/IL18/AXL/LY86/CXCL3/CEBPB/NFKBIA/MEF2C/MRC1/FCGR2B/ABCA1	17
BP	GO:0042129	regulation of T cell proliferation	14/204	171/18722	5.75849839087685e-09	2.63707672886319e-07	1.83092847179286e-07	HLA-DPA1/HLA-DPB1/HLA-DRB1/HLA-DMB/AIF1/VSIG4/IL18/GPNMB/LILRB4/CEBPB/HES1/IGF1/LGALS3/CD81	14
BP	GO:0002468	dendritic cell antigen processing and presentation	6/204	15/18722	7.17152033269568e-09	3.23978276651374e-07	2.24938866765206e-07	CD74/HLA-DRA/HLA-DRB1/CD68/FGL2/FCGR2B	6
BP	GO:0097530	granulocyte migration	13/204	148/18722	8.75005328638705e-09	3.90019041818559e-07	2.70791122757662e-07	CD74/CCL3/CXCL8/CXCL2/CSF1R/RAC1/FCER1G/CCL3L3/CXCL3/C3AR1/C5AR1/LGALS3/CCL4	13
BP	GO:0002688	regulation of leukocyte chemotaxis	12/204	122/18722	9.21510686133708e-09	4.00079249837011e-07	2.77775948451788e-07	CD74/LGMN/CCL3/AIF1/CXCL8/CSF1R/RAC1/C3AR1/C5AR1/GAS6/CCL4/CXCL12	12
BP	GO:1990266	neutrophil migration	12/204	122/18722	9.21510686133708e-09	4.00079249837011e-07	2.77775948451788e-07	CD74/CCL3/CXCL8/CXCL2/RAC1/FCER1G/CCL3L3/CXCL3/C3AR1/C5AR1/LGALS3/CCL4	12
BP	GO:0071222	cellular response to lipopolysaccharide	15/204	209/18722	9.82360017268014e-09	4.21029427913714e-07	2.92321705543316e-07	CD68/LY96/CCL3/CD14/CXCL8/CXCL2/IL18/AXL/LY86/CXCL3/CEBPB/NFKBIA/MEF2C/MRC1/ABCA1	15
BP	GO:0043523	regulation of neuron apoptotic process	15/204	212/18722	1.19105610462902e-08	5.04012728832255e-07	3.49937203292071e-07	APOE/TYROBP/GRN/LGMN/CCL3/TREM2/CTSZ/AXL/CEBPB/NR4A2/HMOX1/C5AR1/MEF2C/PPT1/NUPR1	15
BP	GO:0051250	negative regulation of lymphocyte activation	13/204	157/18722	1.78640562322695e-08	7.46494249805962e-07	5.18292684107293e-07	CD74/HLA-DRB1/TYROBP/VSIG4/GPNMB/AXL/LAPTM5/LILRB4/CEBPB/FGL2/FCGR2B/LGALS3/MERTK	13
BP	GO:0050920	regulation of chemotaxis	15/204	223/18722	2.34983026482586e-08	9.69812663618871e-07	6.73343175300978e-07	CD74/LGMN/CCL3/TREM2/AIF1/CXCL8/CSF1R/RAC1/GPR183/C3AR1/C5AR1/HSPB1/GAS6/CCL4/CXCL12	15
BP	GO:0050777	negative regulation of immune response	14/204	194/18722	2.89233265460922e-08	1.17915464199496e-06	8.18689795046642e-07	HLA-DRB1/GRN/A2M/GPX1/TREM2/VSIG4/LILRB4/SERPING1/CD59/HMOX1/FGL2/FCGR2B/CD84/LGALS3	14
BP	GO:0002698	negative regulation of immune effector process	11/204	110/18722	3.26508004485336e-08	1.31507983011383e-06	9.13062967520818e-07	GRN/A2M/VSIG4/LILRB4/SERPING1/CD59/HMOX1/FGL2/FCGR2B/CD84/LGALS3	11
BP	GO:0031099	regeneration	14/204	198/18722	3.74196410839467e-08	1.48921262075755e-06	1.03396376679326e-06	GRN/GPX1/CD9/AXL/KLF4/CEBPB/HMOX1/C5AR1/NINJ1/GAS6/IGF1/NR4A3/CD81/CXCL12	14
BP	GO:0042098	T cell proliferation	14/204	199/18722	3.986970679488e-08	1.56805211547393e-06	1.0887022103122e-06	HLA-DPA1/HLA-DPB1/HLA-DRB1/HLA-DMB/AIF1/VSIG4/IL18/GPNMB/LILRB4/CEBPB/HES1/IGF1/LGALS3/CD81	14
BP	GO:0002764	immune response-regulating signaling pathway	21/204	468/18722	4.57359273417333e-08	1.77785122213273e-06	1.23436621528179e-06	HLA-DPB1/HLA-DRB1/HLA-DQB1/TYROBP/LY96/TREM2/CD14/FCER1G/CTSH/LAPTM5/LILRB4/NFKBIA/C3AR1/C5AR1/NINJ1/MEF2C/FPR3/NR4A3/FCGR2B/LGALS3/CD81	21
BP	GO:1903038	negative regulation of leukocyte cell-cell adhesion	12/204	141/18722	4.72103583276024e-08	1.80238298871809e-06	1.25139867755826e-06	CD74/HLA-DRB1/VSIG4/GPNMB/LAPTM5/KLF4/LILRB4/CEBPB/FGL2/FCGR2B/LGALS3/CXCL12	12
BP	GO:0002286	T cell activation involved in immune response	11/204	114/18722	4.74453194756781e-08	1.80238298871809e-06	1.25139867755826e-06	CD74/HLA-DRA/HLA-DRB1/HLA-DMB/IL18/FCER1G/GPR183/FGL2/FCGR2B/LGALS3/CD81	11
BP	GO:0050729	positive regulation of inflammatory response	12/204	142/18722	5.10805554172137e-08	1.91867749168253e-06	1.33214221992852e-06	GRN/CCL3/TREM2/C3/IL18/CEBPB/NFKBIA/MGST2/NINJ1/CTSC/NUPR1/CD81	12
BP	GO:0019221	cytokine-mediated signaling pathway	21/204	472/18722	5.28535962051213e-08	1.94956324341948e-06	1.35358626879102e-06	CD74/CCL3/TREM2/CXCL8/CXCL2/IL18/CSF1R/EGR1/FCER1G/AXL/CCL3L3/CXCL3/LAPTM5/LILRB4/NFKBIA/LIMS1/CSF2RA/GAS6/IFNGR1/CCL4/CXCL12	21
BP	GO:0002577	regulation of antigen processing and presentation	6/204	20/18722	5.306917593514e-08	1.94956324341948e-06	1.35358626879102e-06	CD74/CD68/TREM2/HLA-DOA/FGL2/FCGR2B	6
BP	GO:0098883	synapse pruning	5/204	11/18722	6.40676153909055e-08	2.32802215491084e-06	1.61635116632662e-06	C1QA/C1QB/C1QC/TREM2/C3	5
BP	GO:0055094	response to lipoprotein particle	7/204	34/18722	6.89663320920476e-08	2.46801585449347e-06	1.71354911571961e-06	APOE/CD68/TREM2/FCER1G/CD9/CD81/ABCA1	7
BP	GO:0002573	myeloid leukocyte differentiation	14/204	208/18722	6.93967963871931e-08	2.46801585449347e-06	1.71354911571961e-06	C1QC/CD74/HLA-DRB1/TYROBP/MAFB/CCL3/TREM2/CSF1R/GPR183/LILRB4/CEBPB/FOS/RB1/CD81	14
BP	GO:0030449	regulation of complement activation	6/204	21/18722	7.3624512468235e-08	2.59080784401379e-06	1.79880387803278e-06	A2M/TREM2/C3/VSIG4/SERPING1/CD59	6
BP	GO:0030316	osteoclast differentiation	10/204	94/18722	7.72233142591832e-08	2.68914103717135e-06	1.8670768414638e-06	TYROBP/MAFB/CCL3/TREM2/CSF1R/GPR183/LILRB4/CEBPB/FOS/CD81	10
BP	GO:0001818	negative regulation of cytokine production	18/204	357/18722	7.81546911439734e-08	2.69351682983818e-06	1.87011496443257e-06	HLA-DRB1/TYROBP/TREM2/CD83/VSIG4/RAC1/GPNMB/AXL/LAPTM5/KLF4/LILRB4/HMOX1/GAS6/IGF1/FCGR2B/CD84/MERTK/ACP5	18
BP	GO:0002761	regulation of myeloid leukocyte differentiation	11/204	120/18722	8.0851352792706e-08	2.75802114679608e-06	1.91490046087988e-06	C1QC/CD74/HLA-DRB1/TYROBP/MAFB/CCL3/TREM2/LILRB4/CEBPB/FOS/RB1	11
BP	GO:0043277	apoptotic cell clearance	8/204	52/18722	8.64161743523611e-08	2.91807344302973e-06	2.02602514031851e-06	TYROBP/TREM2/C3/RAC1/AXL/GAS6/MERTK/C2	8
BP	GO:0070665	positive regulation of leukocyte proliferation	12/204	150/18722	9.38095300556072e-08	3.13605258975895e-06	2.17736856602751e-06	CD74/HLA-DPA1/HLA-DPB1/HLA-DMB/AIF1/IL18/CSF1R/GPR183/HES1/MEF2C/IGF1/CD81	12
BP	GO:0032640	tumor necrosis factor production	13/204	181/18722	9.6829739696098e-08	3.17354725298094e-06	2.20340119741895e-06	TYROBP/LY96/CCL3/TREM2/CD14/GPNMB/AXL/HSPB1/GAS6/IGF1/IFNGR1/CD84/ACP5	13
BP	GO:0032680	regulation of tumor necrosis factor production	13/204	181/18722	9.6829739696098e-08	3.17354725298094e-06	2.20340119741895e-06	TYROBP/LY96/CCL3/TREM2/CD14/GPNMB/AXL/HSPB1/GAS6/IGF1/IFNGR1/CD84/ACP5	13
BP	GO:0046466	membrane lipid catabolic process	7/204	36/18722	1.05060012257731e-07	3.37707327863073e-06	2.34470978773581e-06	ASAH1/HEXA/MGST2/PPT1/HEXB/FUCA1/GLA	7
BP	GO:0071402	cellular response to lipoprotein particle stimulus	7/204	36/18722	1.05060012257731e-07	3.37707327863073e-06	2.34470978773581e-06	APOE/CD68/TREM2/FCER1G/CD9/CD81/ABCA1	7
BP	GO:0032642	regulation of chemokine production	10/204	98/18722	1.15191771392357e-07	3.66748658823474e-06	2.54634442025209e-06	CD74/TREM2/AIF1/IL18/CSF1R/EGR1/KLF4/LILRB4/HMOX1/CD84	10
BP	GO:0032602	chemokine production	10/204	99/18722	1.26930792946569e-07	4.0031098190602e-06	2.77936840563242e-06	CD74/TREM2/AIF1/IL18/CSF1R/EGR1/KLF4/LILRB4/HMOX1/CD84	10
BP	GO:0071706	tumor necrosis factor superfamily cytokine production	13/204	186/18722	1.33187115712184e-07	4.12263451690585e-06	2.8623546797794e-06	TYROBP/LY96/CCL3/TREM2/CD14/GPNMB/AXL/HSPB1/GAS6/IGF1/IFNGR1/CD84/ACP5	13
BP	GO:1903555	regulation of tumor necrosis factor superfamily cytokine production	13/204	186/18722	1.33187115712184e-07	4.12263451690585e-06	2.8623546797794e-06	TYROBP/LY96/CCL3/TREM2/CD14/GPNMB/AXL/HSPB1/GAS6/IGF1/IFNGR1/CD84/ACP5	13
BP	GO:1905517	macrophage migration	8/204	55/18722	1.35960769294069e-07	4.16987937385387e-06	2.89515689322474e-06	CCL3/TREM2/CSF1R/CD9/C3AR1/C5AR1/LGALS3/CD81	8
BP	GO:1902107	positive regulation of leukocyte differentiation	12/204	157/18722	1.54895458215223e-07	4.66500465597738e-06	3.23892352171233e-06	CD74/HLA-DRA/HLA-DRB1/TYROBP/TREM2/CD83/IL18/AXL/LILRB4/FOS/RB1/GAS6	12
BP	GO:1903708	positive regulation of hemopoiesis	12/204	157/18722	1.54895458215223e-07	4.66500465597738e-06	3.23892352171233e-06	CD74/HLA-DRA/HLA-DRB1/TYROBP/TREM2/CD83/IL18/AXL/LILRB4/FOS/RB1/GAS6	12
BP	GO:0031348	negative regulation of defense response	15/204	258/18722	1.6024172013241e-07	4.78292920002364e-06	3.32079880537561e-06	APOE/HLA-DRB1/GRN/A2M/GPX1/TREM2/VSIG4/SERPINF1/KLF4/SERPING1/RB1/FGL2/IGF1/FCGR2B/ACP5	15
BP	GO:0006956	complement activation	11/204	130/18722	1.84140580212618e-07	5.44762796151134e-06	3.78230069276965e-06	C1QA/C1QB/C1QC/A2M/TREM2/C3/VSIG4/CFD/SERPING1/CD59/C2	11
BP	GO:0150077	regulation of neuroinflammatory response	7/204	40/18722	2.26139973477253e-07	6.63145553802154e-06	4.60423491705764e-06	GRN/CCL3/TREM2/IL18/CTSC/IGF1/NUPR1	7
BP	GO:0022408	negative regulation of cell-cell adhesion	13/204	196/18722	2.44632878679828e-07	7.05006649505746e-06	4.89487747267714e-06	CD74/HLA-DRB1/VSIG4/GPNMB/CD9/LAPTM5/KLF4/LILRB4/CEBPB/FGL2/FCGR2B/LGALS3/CXCL12	13
BP	GO:0071674	mononuclear cell migration	13/204	196/18722	2.44632878679828e-07	7.05006649505746e-06	4.89487747267714e-06	LGMN/CCL3/AIF1/CSF1R/CXCL16/GPR183/CCL3L3/C3AR1/C5AR1/GAS6/LGALS3/CCL4/CXCL12	13
BP	GO:1905521	regulation of macrophage migration	7/204	41/18722	2.70195170948467e-07	7.7201919357327e-06	5.36014711598174e-06	CCL3/TREM2/CSF1R/CD9/C3AR1/C5AR1/CD81	7
BP	GO:0043030	regulation of macrophage activation	8/204	61/18722	3.10955712918434e-07	8.8095334600536e-06	6.1164794557105e-06	CD74/GRN/CCL3/TREM2/VSIG4/CTSC/FCGR2B/CD84	8
BP	GO:0050671	positive regulation of lymphocyte proliferation	11/204	137/18722	3.13915958089028e-07	8.8186642679968e-06	6.12281899678289e-06	CD74/HLA-DPA1/HLA-DPB1/HLA-DMB/AIF1/IL18/GPR183/HES1/MEF2C/IGF1/CD81	11
BP	GO:0043410	positive regulation of MAPK cascade	20/204	480/18722	3.19342978270559e-07	8.89636313632065e-06	6.17676550075949e-06	CD74/APOE/HLA-DRB1/CCL3/TREM2/GADD45B/CSF1R/GPNMB/GPR183/SDCBP/CCL3L3/TIMP2/LAPTM5/C5AR1/GAS6/IGF1/FCGR2B/CCL4/CD81/GADD45G	20
BP	GO:0032946	positive regulation of mononuclear cell proliferation	11/204	138/18722	3.37890031549859e-07	9.3352593014147e-06	6.48149212324871e-06	CD74/HLA-DPA1/HLA-DPB1/HLA-DMB/AIF1/IL18/GPR183/HES1/MEF2C/IGF1/CD81	11
BP	GO:0036230	granulocyte activation	7/204	43/18722	3.80204034104466e-07	1.04182138197642e-05	7.23338994995985e-06	TYROBP/GRN/CCL3/CXCL8/IL18/FCER1G/FCGR2B	7
BP	GO:0150076	neuroinflammatory response	7/204	44/18722	4.47985859528395e-07	1.21757457593774e-05	8.45364844039461e-06	GRN/CCL3/TREM2/IL18/CTSC/IGF1/NUPR1	7
BP	GO:1901215	negative regulation of neuron death	13/204	208/18722	4.8397953678233e-07	1.30479321892204e-05	9.05920949579828e-06	APOE/GRN/LGMN/GPNMB/AXL/SERPINF1/CEBPB/NR4A2/HMOX1/C5AR1/MEF2C/PPT1/NR4A3	13
BP	GO:0071675	regulation of mononuclear cell migration	10/204	115/18722	5.22204805249267e-07	1.39462078005801e-05	9.68288433026724e-06	LGMN/CCL3/AIF1/CSF1R/C3AR1/C5AR1/GAS6/LGALS3/CCL4/CXCL12	10
BP	GO:0002920	regulation of humoral immune response	7/204	45/18722	5.25642292214507e-07	1.39462078005801e-05	9.68288433026724e-06	A2M/TREM2/C3/VSIG4/SERPING1/CD59/FCGR2B	7
BP	GO:0045637	regulation of myeloid cell differentiation	13/204	210/18722	5.3976768434166e-07	1.42082155020013e-05	9.86479688332665e-06	C1QC/CD74/HLA-DRB1/TYROBP/MAFB/CCL3/TREM2/LILRB4/CEBPB/NFKBIA/FOS/RB1/MEF2C	13
BP	GO:0030100	regulation of endocytosis	13/204	211/18722	5.69760752626087e-07	1.48805484064766e-05	1.0331599173853e-05	APOE/APOC1/DAB2/CD63/TREM2/C3/CD14/RAC1/AXL/SDCBP/PPT1/ABL2/LGALS3	13
BP	GO:0002921	negative regulation of humoral immune response	5/204	16/18722	5.79411353454384e-07	1.50152880201396e-05	1.04251491992405e-05	A2M/VSIG4/SERPING1/CD59/FCGR2B	5
BP	GO:0070371	ERK1 and ERK2 cascade	16/204	330/18722	7.13610741651001e-07	1.82508025140233e-05	1.26715743953339e-05	CD74/APOE/HLA-DRB1/CCL3/TREM2/CSF1R/GPNMB/GPR183/CCL3L3/CTSH/KLF4/ATF3/C5AR1/GAS6/IGF1/CCL4	16
BP	GO:0097028	dendritic cell differentiation	7/204	47/18722	7.15182509523496e-07	1.82508025140233e-05	1.26715743953339e-05	TREM2/TMEM176B/AXL/CEBPB/TMEM176A/GAS6/FCGR2B	7
BP	GO:0002429	immune response-activating cell surface receptor signaling pathway	15/204	291/18722	7.46512390379718e-07	1.87638415115744e-05	1.30277785578732e-05	HLA-DPB1/HLA-DRB1/HLA-DQB1/TYROBP/FCER1G/LAPTM5/LILRB4/C3AR1/C5AR1/MEF2C/FPR3/NR4A3/FCGR2B/LGALS3/CD81	15
BP	GO:0002757	immune response-activating signal transduction	15/204	291/18722	7.46512390379718e-07	1.87638415115744e-05	1.30277785578732e-05	HLA-DPB1/HLA-DRB1/HLA-DQB1/TYROBP/FCER1G/LAPTM5/LILRB4/C3AR1/C5AR1/MEF2C/FPR3/NR4A3/FCGR2B/LGALS3/CD81	15
BP	GO:0030098	lymphocyte differentiation	17/204	374/18722	7.78623407043893e-07	1.93923821102808e-05	1.34641757492228e-05	CD74/HLA-DRA/HLA-DRB1/MAFB/CTSL/CD83/IL18/EGR1/FCER1G/GPR183/AXL/LILRB4/HLA-DOA/FGL2/GAS6/FCGR2B/MERTK	17
BP	GO:0070374	positive regulation of ERK1 and ERK2 cascade	13/204	217/18722	7.83120426230304e-07	1.93923821102808e-05	1.34641757492228e-05	CD74/APOE/HLA-DRB1/CCL3/TREM2/CSF1R/GPNMB/GPR183/CCL3L3/C5AR1/GAS6/IGF1/CCL4	13
BP	GO:0032102	negative regulation of response to external stimulus	18/204	420/18722	8.53938507070125e-07	2.0990561978937e-05	1.45737957282479e-05	APOE/HLA-DRB1/GRN/A2M/GPX1/TREM2/AIF1/VSIG4/CD9/SERPINF1/KLF4/SERPING1/PLAU/RB1/FGL2/IGF1/FCGR2B/ACP5	18
BP	GO:0050868	negative regulation of T cell activation	10/204	122/18722	9.03845142605535e-07	2.20551409615351e-05	1.53129353779885e-05	CD74/HLA-DRB1/VSIG4/GPNMB/LAPTM5/LILRB4/CEBPB/FGL2/FCGR2B/LGALS3	10
BP	GO:0030099	myeloid cell differentiation	17/204	381/18722	1.00515153475779e-06	2.43494317441689e-05	1.69058667745304e-05	C1QC/CD74/HLA-DRB1/TYROBP/MAFB/CCL3/TREM2/CSF1R/GPR183/LILRB4/CEBPB/NFKBIA/FOS/TMEM14C/RB1/MEF2C/CD81	17
BP	GO:0150078	positive regulation of neuroinflammatory response	5/204	18/18722	1.11653609809625e-06	2.68530947909048e-05	1.86441658182676e-05	CCL3/TREM2/IL18/CTSC/NUPR1	5
BP	GO:1901216	positive regulation of neuron death	9/204	97/18722	1.13339432664537e-06	2.70638373855391e-05	1.87904848891206e-05	C1QA/TYROBP/GRN/CCL3/CTSZ/EGR1/FOS/FCGR2B/NUPR1	9
BP	GO:0007040	lysosome organization	8/204	74/18722	1.41001413917519e-06	3.31949103328357e-05	2.30473030161697e-05	GRN/LAPTM5/GAA/PPT1/TPP1/HEXB/RAB20/ABCA1	8
BP	GO:0080171	lytic vacuole organization	8/204	74/18722	1.41001413917519e-06	3.31949103328357e-05	2.30473030161697e-05	GRN/LAPTM5/GAA/PPT1/TPP1/HEXB/RAB20/ABCA1	8
BP	GO:0070372	regulation of ERK1 and ERK2 cascade	15/204	309/18722	1.58101912308458e-06	3.6960468031271e-05	2.56617384350497e-05	CD74/APOE/HLA-DRB1/CCL3/TREM2/CSF1R/GPNMB/GPR183/CCL3L3/KLF4/ATF3/C5AR1/GAS6/IGF1/CCL4	15
BP	GO:1902106	negative regulation of leukocyte differentiation	9/204	102/18722	1.7332392863056e-06	4.02376314869419e-05	2.79370806016364e-05	C1QC/CD74/MAFB/CCL3/TMEM176B/LILRB4/TMEM176A/FGL2/FCGR2B	9
BP	GO:0002699	positive regulation of immune effector process	13/204	235/18722	1.91337468999241e-06	4.40997196200428e-05	3.0618537324557e-05	CD74/HLA-DRA/HLA-DRB1/TYROBP/HLA-DMB/TREM2/C3/IL18/LAPTM5/HMOX1/NR4A3/CD84/CD81	13
BP	GO:2001233	regulation of apoptotic signaling pathway	16/204	356/18722	1.92598237048347e-06	4.40997196200428e-05	3.0618537324557e-05	CD74/GPX1/TREM2/HERPUD1/CTSH/PLAUR/ATF3/NR4A2/HMOX1/RB1/HSPB1/CTSC/IGF1/NUPR1/LGALS3/CXCL12	16
BP	GO:0002768	immune response-regulating cell surface receptor signaling pathway	15/204	315/18722	2.00577242213483e-06	4.5614266715624e-05	3.16700908758131e-05	HLA-DPB1/HLA-DRB1/HLA-DQB1/TYROBP/FCER1G/LAPTM5/LILRB4/C3AR1/C5AR1/MEF2C/FPR3/NR4A3/FCGR2B/LGALS3/CD81	15
BP	GO:0042119	neutrophil activation	6/204	36/18722	2.30624773365942e-06	5.20214687087488e-05	3.61186260380028e-05	TYROBP/GRN/CXCL8/IL18/FCER1G/FCGR2B	6
BP	GO:0031349	positive regulation of defense response	14/204	278/18722	2.31863560801782e-06	5.20214687087488e-05	3.61186260380028e-05	TYROBP/GRN/CCL3/TREM2/C3/IL18/CEBPB/NFKBIA/MGST2/NINJ1/MEF2C/CTSC/NUPR1/CD81	14
BP	GO:1903707	negative regulation of hemopoiesis	9/204	106/18722	2.39356895819986e-06	5.33446735150808e-05	3.70373301953031e-05	C1QC/CD74/MAFB/CCL3/TMEM176B/LILRB4/TMEM176A/FGL2/FCGR2B	9
BP	GO:0150146	cell junction disassembly	5/204	21/18722	2.58211798901002e-06	5.71656982600032e-05	3.96902765128413e-05	C1QA/C1QB/C1QC/TREM2/C3	5
BP	GO:0002291	T cell activation via T cell receptor contact with antigen bound to MHC molecule on antigen presenting cell	4/204	10/18722	2.73068280265983e-06	6.00570566400777e-05	4.16977533231643e-05	HLA-DMB/FGL2/LGALS3/CD81	4
BP	GO:0097242	amyloid-beta clearance	6/204	38/18722	3.20998981649252e-06	7.01372284740817e-05	4.86964399405986e-05	APOE/TREM2/MSR1/C3/C5AR1/IFNGR1	6
BP	GO:0034341	response to interferon-gamma	10/204	141/18722	3.38531947158133e-06	7.34878116460805e-05	5.10227575860344e-05	CD74/HLA-DPA1/CCL3/AIF1/CXCL16/CCL3L3/MRC1/IFNGR1/CCL4/RAB20	10
BP	GO:0048771	tissue remodeling	11/204	175/18722	3.54625072560762e-06	7.64846204884276e-05	5.31034488961956e-05	CST3/PDK4/LIPA/IL18/CSF1R/RAC1/GPNMB/AXL/MEF2C/TPP1/ACP5	11
BP	GO:0050728	negative regulation of inflammatory response	11/204	176/18722	3.74705469008913e-06	7.96832348303741e-05	5.53242542314577e-05	APOE/HLA-DRB1/GRN/GPX1/TREM2/SERPINF1/KLF4/RB1/IGF1/FCGR2B/ACP5	11
BP	GO:0032609	interferon-gamma production	9/204	112/18722	3.78595657886671e-06	7.96832348303741e-05	5.53242542314577e-05	HLA-DPA1/HLA-DPB1/HLA-DRB1/CD14/IL18/AXL/LAPTM5/LILRB4/GAS6	9
BP	GO:0032649	regulation of interferon-gamma production	9/204	112/18722	3.78595657886671e-06	7.96832348303741e-05	5.53242542314577e-05	HLA-DPA1/HLA-DPB1/HLA-DRB1/CD14/IL18/AXL/LAPTM5/LILRB4/GAS6	9
BP	GO:0044403	biological process involved in symbiotic interaction	14/204	290/18722	3.78989959259033e-06	7.96832348303741e-05	5.53242542314577e-05	CD74/APOE/HLA-DRB1/CTSB/GPX1/CCL3/CXCL8/CTSL/GSN/AXL/GAS6/MRC1/CCL4/CD81	14
BP	GO:0097006	regulation of plasma lipoprotein particle levels	8/204	85/18722	4.06439393593469e-06	8.49204307989355e-05	5.89604515048421e-05	APOE/APOC1/TREM2/MSR1/LIPA/PLTP/HMOX1/ABCA1	8
BP	GO:0010324	membrane invagination	10/204	144/18722	4.09055068668734e-06	8.49360928297875e-05	5.89713256890853e-05	TREM2/MSR1/C3/AIF1/GSN/RAC1/FCGR1A/FCGR2B/FCHO2/ABCA1	10
BP	GO:0002604	regulation of dendritic cell antigen processing and presentation	4/204	11/18722	4.25446290967065e-06	8.77942562162283e-05	6.09557551385561e-05	CD74/CD68/FGL2/FCGR2B	4
BP	GO:0043524	negative regulation of neuron apoptotic process	10/204	145/18722	4.35236141392285e-06	8.92634613910679e-05	6.1975827689376e-05	APOE/GRN/LGMN/AXL/CEBPB/NR4A2/HMOX1/C5AR1/MEF2C/PPT1	10
BP	GO:0002377	immunoglobulin production	12/204	216/18722	4.58694025957028e-06	9.35008615106307e-05	6.49178643925062e-05	HLA-DRA/HLA-DPA1/HLA-DPB1/HLA-DRB1/HLA-DMA/HLA-DQB1/HLA-DQA1/HLA-DMB/HLA-DRB5/HLA-DQA2/HLA-DOA/FCGR2B	12
BP	GO:0007596	blood coagulation	12/204	217/18722	4.80960288396094e-06	9.74454693398873e-05	6.76566147313165e-05	APOE/FCER1G/CD9/AXL/PLAUR/SERPING1/F13A1/CD59/PLAU/HSPB1/GAS6/MERTK	12
BP	GO:0019915	lipid storage	8/204	87/18722	4.84413950233412e-06	9.75539660018251e-05	6.77319442146273e-05	APOE/TREM2/MSR1/C3/NFKBIA/HEXB/PLIN2/ABCA1	8
BP	GO:0030217	T cell differentiation	13/204	257/18722	5.11656613048413e-06	0.000102423236971308	7.11126903102269e-05	CD74/HLA-DRA/HLA-DRB1/MAFB/CTSL/CD83/IL18/EGR1/FCER1G/GPR183/LILRB4/HLA-DOA/FGL2	13
BP	GO:0090023	positive regulation of neutrophil chemotaxis	5/204	24/18722	5.25182339918492e-06	0.000104429198630241	7.25054341293454e-05	CD74/CXCL8/RAC1/C3AR1/C5AR1	5
BP	GO:0070098	chemokine-mediated signaling pathway	8/204	88/18722	5.27925054397569e-06	0.000104429198630241	7.25054341293454e-05	CCL3/TREM2/CXCL8/CXCL2/CCL3L3/CXCL3/CCL4/CXCL12	8
BP	GO:0045670	regulation of osteoclast differentiation	7/204	64/18722	6.04091462525302e-06	0.000118010911799806	8.19352489943079e-05	TYROBP/MAFB/CCL3/TREM2/LILRB4/CEBPB/FOS	7
BP	GO:0007599	hemostasis	12/204	222/18722	6.07175495948749e-06	0.000118010911799806	8.19352489943079e-05	APOE/FCER1G/CD9/AXL/PLAUR/SERPING1/F13A1/CD59/PLAU/HSPB1/GAS6/MERTK	12
BP	GO:0050817	coagulation	12/204	222/18722	6.07175495948749e-06	0.000118010911799806	8.19352489943079e-05	APOE/FCER1G/CD9/AXL/PLAUR/SERPING1/F13A1/CD59/PLAU/HSPB1/GAS6/MERTK	12
BP	GO:0044409	entry into host	10/204	151/18722	6.24983724249102e-06	0.000120769976310101	8.3850873864878e-05	CD74/HLA-DRB1/CTSB/CXCL8/CTSL/GSN/AXL/GAS6/MRC1/CD81	10
BP	GO:0045916	negative regulation of complement activation	4/204	12/18722	6.32726519956461e-06	0.000121563491736463	8.44018134606169e-05	A2M/VSIG4/SERPING1/CD59	4
BP	GO:0048143	astrocyte activation	5/204	25/18722	6.50685194059314e-06	0.000124299463070874	8.63014046857617e-05	C1QA/GRN/TREM2/C5AR1/IFNGR1	5
BP	GO:0071677	positive regulation of mononuclear cell migration	7/204	65/18722	6.70801886479321e-06	0.000127414244687521	8.84640047659631e-05	LGMN/CCL3/AIF1/GAS6/LGALS3/CCL4/CXCL12	7
BP	GO:0002861	regulation of inflammatory response to antigenic stimulus	6/204	43/18722	6.77463189821339e-06	0.000127490127819074	8.85166905997003e-05	HLA-DRB1/GPX1/TREM2/C3/FCGR2B/CD81	6
BP	GO:0002275	myeloid cell activation involved in immune response	8/204	91/18722	6.78828679383643e-06	0.000127490127819074	8.85166905997003e-05	TYROBP/GRN/CCL3/TREM2/FCER1G/HMOX1/NR4A3/CD84	8
BP	GO:0002455	humoral immune response mediated by circulating immunoglobulin	9/204	121/18722	7.15469193271269e-06	0.000133620866653958	9.27732767517288e-05	C1QA/C1QB/C1QC/TREM2/C3/SERPING1/FCGR2B/CD81/C2	9
BP	GO:0050766	positive regulation of phagocytosis	7/204	66/18722	7.43520389647057e-06	0.000138088259032784	9.58749976123837e-05	TREM2/C3/FCER1G/GAS6/FCGR2B/MERTK/C2	7
BP	GO:0010875	positive regulation of cholesterol efflux	5/204	26/18722	7.98503140145454e-06	0.000146670109753091	0.000101833396415311	APOE/TREM2/PLTP/NFKBIA/ABCA1	5
BP	GO:1905523	positive regulation of macrophage migration	5/204	26/18722	7.98503140145454e-06	0.000146670109753091	0.000101833396415311	CCL3/TREM2/CSF1R/C3AR1/C5AR1	5
BP	GO:0035914	skeletal muscle cell differentiation	7/204	67/18722	8.22666076555859e-06	0.000150282660870286	0.000104341599010967	EGR1/ATF3/FOS/RB1/MEF2C/MAFF/NUPR1	7
BP	GO:2001198	regulation of dendritic cell differentiation	4/204	13/18722	9.0614587064905e-06	0.00016463291552064	0.000114305014003499	TMEM176B/CEBPB/TMEM176A/FCGR2B	4
BP	GO:0002285	lymphocyte activation involved in immune response	11/204	194/18722	9.5069343264951e-06	0.000171792872721476	0.00011927618884735	CD74/HLA-DRA/HLA-DRB1/HLA-DMB/IL18/FCER1G/GPR183/FGL2/FCGR2B/LGALS3/CD81	11
BP	GO:0071624	positive regulation of granulocyte chemotaxis	5/204	27/18722	9.71337636264307e-06	0.000174579662259762	0.000121211063268976	CD74/CXCL8/RAC1/C3AR1/C5AR1	5
BP	GO:0033344	cholesterol efflux	7/204	69/18722	1.00201862168364e-05	0.000179130922582269	0.000124371013836895	APOE/NPC2/APOC1/TREM2/PLTP/NFKBIA/ABCA1	7
BP	GO:0006911	phagocytosis, engulfment	9/204	127/18722	1.06111153316465e-05	0.000188685949753693	0.000131005091300563	TREM2/MSR1/C3/AIF1/GSN/RAC1/FCGR1A/FCGR2B/ABCA1	9
BP	GO:1990868	response to chemokine	8/204	97/18722	1.0917629784355e-05	0.000192092822995256	0.000133370491271483	CCL3/TREM2/CXCL8/CXCL2/CCL3L3/CXCL3/CCL4/CXCL12	8
BP	GO:1990869	cellular response to chemokine	8/204	97/18722	1.0917629784355e-05	0.000192092822995256	0.000133370491271483	CCL3/TREM2/CXCL8/CXCL2/CCL3L3/CXCL3/CCL4/CXCL12	8
BP	GO:0002548	monocyte chemotaxis	7/204	70/18722	1.10316850922095e-05	0.000193083367870451	0.00013405822886923	LGMN/CCL3/AIF1/CCL3L3/LGALS3/CCL4/CXCL12	7
BP	GO:0032612	interleukin-1 production	9/204	128/18722	1.13073118855109e-05	0.00019585670276302	0.000135983761699217	TYROBP/CCL3/TREM2/EGR1/LILRB4/HSPB1/GAS6/IGF1/ACP5	9
BP	GO:0032652	regulation of interleukin-1 production	9/204	128/18722	1.13073118855109e-05	0.00019585670276302	0.000135983761699217	TYROBP/CCL3/TREM2/EGR1/LILRB4/HSPB1/GAS6/IGF1/ACP5	9
BP	GO:1902624	positive regulation of neutrophil migration	5/204	28/18722	1.17207060296265e-05	0.00020197072297444	0.000140228740072308	CD74/CXCL8/RAC1/C3AR1/C5AR1	5
BP	GO:0032722	positive regulation of chemokine production	7/204	71/18722	1.21263271062617e-05	0.000207888777006323	0.000144337658673723	CD74/AIF1/IL18/CSF1R/EGR1/HMOX1/CD84	7
BP	GO:0052547	regulation of peptidase activity	17/204	461/18722	1.27539199351776e-05	0.000217532420118871	0.000151033262390261	CST3/GRN/A2M/CTSD/GPX1/LGMN/C3/GSN/HERPUD1/CTSH/SERPINF1/TIMP2/PLAUR/LAPTM5/KLF4/SERPING1/GAS6	17
BP	GO:0045807	positive regulation of endocytosis	8/204	100/18722	1.36715755233448e-05	0.000232000390733714	0.000161078407849187	APOE/DAB2/CD63/TREM2/C3/CD14/AXL/PPT1	8
BP	GO:0051235	maintenance of location	14/204	326/18722	1.43473558220393e-05	0.000241727642161649	0.000167832061012465	APOE/FTL/CCL3/TREM2/MSR1/C3/FTH1/GSN/NFKBIA/GAA/HEXB/PLIN2/ABCA1/INSIG1	14
BP	GO:0043112	receptor metabolic process	10/204	166/18722	1.43894109453091e-05	0.000241727642161649	0.000167832061012465	APOE/CD63/LGMN/CXCL8/FCER1G/CD9/SDCBP/LAPTM5/LILRB4/CD81	10
BP	GO:0042102	positive regulation of T cell proliferation	8/204	101/18722	1.47104042278971e-05	0.0002458844066693	0.000170718112223753	HLA-DPA1/HLA-DPB1/HLA-DMB/AIF1/IL18/HES1/IGF1/CD81	8
BP	GO:0002437	inflammatory response to antigenic stimulus	7/204	74/18722	1.59629910358986e-05	0.000265493925537358	0.000184333046526087	HLA-DRB1/CD68/GPX1/TREM2/C3/FCGR2B/CD81	7
BP	GO:0042159	lipoprotein catabolic process	4/204	15/18722	1.70055546410495e-05	0.000281433510717962	0.000195399937381522	APOE/CTSD/PPT1/ABHD12	4
BP	GO:0045621	positive regulation of lymphocyte differentiation	8/204	104/18722	1.82338214434184e-05	0.000300274212243092	0.000208481080024566	CD74/HLA-DRA/HLA-DRB1/CD83/IL18/AXL/LILRB4/GAS6	8
BP	GO:0099024	plasma membrane invagination	9/204	136/18722	1.84213706398389e-05	0.000301875696318537	0.000209592994122006	TREM2/MSR1/C3/AIF1/GSN/RAC1/FCGR1A/FCGR2B/ABCA1	9
BP	GO:0071622	regulation of granulocyte chemotaxis	6/204	51/18722	1.86146678283225e-05	0.000303555290488206	0.000210759140238517	CD74/CXCL8/CSF1R/RAC1/C3AR1/C5AR1	6
BP	GO:0031100	animal organ regeneration	7/204	76/18722	1.90394118067224e-05	0.000308974532378023	0.000214521732416059	AXL/CEBPB/HMOX1/C5AR1/GAS6/NR4A3/CXCL12	7
BP	GO:0050678	regulation of epithelial cell proliferation	15/204	381/18722	1.96850669065127e-05	0.000317138091095082	0.000220189710113719	APOE/GRN/GPX1/GLUL/SERPINF1/HES1/HMOX1/RB1/C5AR1/MEF2C/IGF1/NR4A3/NUPR1/NRP2/CXCL12	15
BP	GO:0030149	sphingolipid catabolic process	5/204	31/18722	1.97321935231161e-05	0.000317138091095082	0.000220189710113719	ASAH1/HEXA/PPT1/HEXB/GLA	5
BP	GO:0071887	leukocyte apoptotic process	8/204	106/18722	2.09562510581297e-05	0.000335199747786256	0.000232729960126799	CD74/CTSL/AXL/MEF2C/GAS6/LGALS3/MERTK/CXCL12	8
BP	GO:0045619	regulation of lymphocyte differentiation	10/204	174/18722	2.16467319133645e-05	0.000344595356125607	0.00023925335272666	CD74/HLA-DRA/HLA-DRB1/CD83/IL18/AXL/LILRB4/HLA-DOA/FGL2/GAS6	10
BP	GO:0052548	regulation of endopeptidase activity	16/204	432/18722	2.19225110823238e-05	0.000347331538143167	0.000241153090229603	CST3/A2M/CTSD/GPX1/LGMN/C3/GSN/HERPUD1/CTSH/SERPINF1/TIMP2/PLAUR/LAPTM5/KLF4/SERPING1/GAS6	16
BP	GO:0019377	glycolipid catabolic process	4/204	16/18722	2.24809357369145e-05	0.000354498906455213	0.000246129410625106	HEXA/HEXB/FUCA1/GLA	4
BP	GO:0052126	movement in host environment	10/204	175/18722	2.27437307732285e-05	0.000356959117253066	0.000247837540671949	CD74/HLA-DRB1/CTSB/CXCL8/CTSL/GSN/AXL/GAS6/MRC1/CD81	10
BP	GO:0090022	regulation of neutrophil chemotaxis	5/204	32/18722	2.31802645851742e-05	0.000362110394898305	0.000251414084654742	CD74/CXCL8/RAC1/C3AR1/C5AR1	5
BP	GO:0034381	plasma lipoprotein particle clearance	6/204	53/18722	2.33035303555768e-05	0.000362342799900898	0.000251575443985541	APOE/APOC1/TREM2/MSR1/LIPA/HMOX1	6
BP	GO:0045765	regulation of angiogenesis	14/204	342/18722	2.44227071260531e-05	0.000377986620011091	0.000262436984468553	GRN/GLUL/C3/CXCL8/GPNMB/CTSH/SERPINF1/KLF4/C3AR1/HMOX1/C5AR1/HSPB1/NINJ1/STAB1	14
BP	GO:0050673	epithelial cell proliferation	16/204	437/18722	2.52093365061027e-05	0.000388363188663139	0.000269641460082253	APOE/GRN/GPX1/GLUL/SERPINF1/CEBPB/HES1/HMOX1/RB1/C5AR1/MEF2C/IGF1/NR4A3/NUPR1/NRP2/CXCL12	16
BP	GO:0002456	T cell mediated immunity	8/204	109/18722	2.56744796475471e-05	0.000393714612209861	0.000273356965827336	HLA-DRA/HLA-DRB1/IL18/CTSH/LILRB4/CTSC/FCGR2B/CD81	8
BP	GO:0032611	interleukin-1 beta production	8/204	110/18722	2.74324823477814e-05	0.00041496284383997	0.000288109662190322	TYROBP/CCL3/TREM2/EGR1/LILRB4/HSPB1/IGF1/ACP5	8
BP	GO:0032651	regulation of interleukin-1 beta production	8/204	110/18722	2.74324823477814e-05	0.00041496284383997	0.000288109662190322	TYROBP/CCL3/TREM2/EGR1/LILRB4/HSPB1/IGF1/ACP5	8
BP	GO:1905954	positive regulation of lipid localization	8/204	110/18722	2.74324823477814e-05	0.00041496284383997	0.000288109662190322	APOE/TREM2/MSR1/C3/PLTP/NFKBIA/PLIN2/ABCA1	8
BP	GO:2000106	regulation of leukocyte apoptotic process	7/204	81/18722	2.89242408902617e-05	0.000435005118675089	0.00030202505996145	CD74/AXL/MEF2C/GAS6/LGALS3/MERTK/CXCL12	7
BP	GO:0046718	viral entry into host cell	9/204	144/18722	2.90337285871046e-05	0.000435005118675089	0.00030202505996145	CD74/HLA-DRB1/CTSB/CTSL/GSN/AXL/GAS6/MRC1/CD81	9
BP	GO:0090713	immunological memory process	4/204	17/18722	2.91478153105653e-05	0.000435005118675089	0.00030202505996145	HLA-DRA/HLA-DRB1/FGL2/CD81	4
BP	GO:0007162	negative regulation of cell adhesion	13/204	303/18722	2.94719187824551e-05	0.000437339074451162	0.000303645530854672	CD74/HLA-DRB1/VSIG4/GPNMB/CD9/LAPTM5/KLF4/LILRB4/CEBPB/FGL2/FCGR2B/LGALS3/CXCL12	13
BP	GO:1901342	regulation of vasculature development	14/204	348/18722	2.95658482877543e-05	0.000437339074451162	0.000303645530854672	GRN/GLUL/C3/CXCL8/GPNMB/CTSH/SERPINF1/KLF4/C3AR1/HMOX1/C5AR1/HSPB1/NINJ1/STAB1	14
BP	GO:0045766	positive regulation of angiogenesis	10/204	181/18722	3.03810247035498e-05	0.000445455112210381	0.0003092805146414	GRN/C3/CXCL8/CTSH/KLF4/C3AR1/HMOX1/C5AR1/HSPB1/NINJ1	10
BP	GO:1904018	positive regulation of vasculature development	10/204	181/18722	3.03810247035498e-05	0.000445455112210381	0.0003092805146414	GRN/C3/CXCL8/CTSH/KLF4/C3AR1/HMOX1/C5AR1/HSPB1/NINJ1	10
BP	GO:0050672	negative regulation of lymphocyte proliferation	7/204	83/18722	3.39084755545024e-05	0.000495004514317473	0.00034368277912056	HLA-DRB1/TYROBP/VSIG4/GPNMB/LILRB4/CEBPB/FCGR2B	7
BP	GO:0010883	regulation of lipid storage	6/204	57/18722	3.55268806750729e-05	0.000516375487377255	0.00035852069514204	TREM2/MSR1/C3/NFKBIA/PLIN2/ABCA1	6
BP	GO:2001234	negative regulation of apoptotic signaling pathway	11/204	224/18722	3.62185781614613e-05	0.000524150245860454	0.000363918727938127	CD74/GPX1/HERPUD1/PLAUR/NR4A2/HMOX1/RB1/HSPB1/IGF1/LGALS3/CXCL12	11
BP	GO:0032945	negative regulation of mononuclear cell proliferation	7/204	84/18722	3.66532227255765e-05	0.000528153980912078	0.000366698530444175	HLA-DRB1/TYROBP/VSIG4/GPNMB/LILRB4/CEBPB/FCGR2B	7
BP	GO:0002763	positive regulation of myeloid leukocyte differentiation	6/204	58/18722	3.92696223391818e-05	0.000561164759908479	0.000389617990647605	CD74/HLA-DRB1/TYROBP/TREM2/FOS/RB1	6
BP	GO:0002703	regulation of leukocyte mediated immunity	11/204	226/18722	3.927985456733e-05	0.000561164759908479	0.000389617990647605	HLA-DRA/HLA-DRB1/TYROBP/TREM2/C3/IL18/LILRB4/HMOX1/FCGR2B/CD84/CD81	11
BP	GO:0001894	tissue homeostasis	12/204	268/18722	3.9648679471708e-05	0.00056402355520817	0.000391602858835907	PDK4/AKR1B1/LIPA/CSF1R/RAC1/CTSH/DRAM2/RB1/HSPB1/TPP1/PRDX1/ACP5	12
BP	GO:0001906	cell killing	10/204	188/18722	4.197411990793e-05	0.000594574079882246	0.000412814158773353	HLA-DRA/HLA-DRB1/TYROBP/C3/IL18/CTSH/CD59/CTSC/FCGR2B/PRDX1	10
BP	GO:0060249	anatomical structure homeostasis	13/204	314/18722	4.25991119228142e-05	0.000598517668114467	0.000415552201203583	PDK4/AKR1B1/LIPA/CSF1R/RAC1/CTSH/DRAM2/GAA/RB1/HSPB1/TPP1/PRDX1/ACP5	13
BP	GO:0030301	cholesterol transport	8/204	117/18722	4.27896268858384e-05	0.000598517668114467	0.000415552201203583	APOE/NPC2/APOC1/TREM2/MSR1/PLTP/NFKBIA/ABCA1	8
BP	GO:0072676	lymphocyte migration	8/204	117/18722	4.27896268858384e-05	0.000598517668114467	0.000415552201203583	CCL3/AIF1/CXCL16/GPR183/CCL3L3/GAS6/CCL4/CXCL12	8
BP	GO:0071346	cellular response to interferon-gamma	8/204	118/18722	4.54780455999255e-05	0.000633471276835629	0.000439820572578227	HLA-DPA1/CCL3/AIF1/CCL3L3/MRC1/IFNGR1/CCL4/RAB20	8
BP	GO:1903978	regulation of microglial cell activation	4/204	19/18722	4.6664710016771e-05	0.000647303425668322	0.000449424265503298	GRN/CCL3/TREM2/CTSC	4
BP	GO:0031663	lipopolysaccharide-mediated signaling pathway	6/204	60/18722	4.77026276984956e-05	0.000658966464446573	0.000457521940300925	LY96/CCL3/CD14/IL18/LY86/NFKBIA	6
BP	GO:0010594	regulation of endothelial cell migration	11/204	232/18722	4.98388841784545e-05	0.00068564357945915	0.0004760439229521	APOE/GRN/LGMN/GLUL/RAC1/SERPINF1/KLF4/HMOX1/HSPB1/MEF2C/NRP2	11
BP	GO:0032373	positive regulation of sterol transport	5/204	38/18722	5.4792781173533e-05	0.000744602713264719	0.000516979385912026	APOE/TREM2/PLTP/NFKBIA/ABCA1	5
BP	GO:0032376	positive regulation of cholesterol transport	5/204	38/18722	5.4792781173533e-05	0.000744602713264719	0.000516979385912026	APOE/TREM2/PLTP/NFKBIA/ABCA1	5
BP	GO:0048246	macrophage chemotaxis	5/204	38/18722	5.4792781173533e-05	0.000744602713264719	0.000516979385912026	CCL3/CSF1R/C3AR1/C5AR1/LGALS3	5
BP	GO:0070664	negative regulation of leukocyte proliferation	7/204	90/18722	5.72239411604746e-05	0.000772333188461998	0.000536232718975615	HLA-DRB1/TYROBP/VSIG4/GPNMB/LILRB4/CEBPB/FCGR2B	7
BP	GO:0032613	interleukin-10 production	6/204	62/18722	5.75264624370438e-05	0.000772333188461998	0.000536232718975615	HLA-DRB1/TYROBP/TREM2/CD83/LILRB4/FCGR2B	6
BP	GO:0032653	regulation of interleukin-10 production	6/204	62/18722	5.75264624370438e-05	0.000772333188461998	0.000536232718975615	HLA-DRB1/TYROBP/TREM2/CD83/LILRB4/FCGR2B	6
BP	GO:0043542	endothelial cell migration	12/204	279/18722	5.84736612869249e-05	0.00078190979872876	0.000542881781632292	APOE/GRN/GPX1/LGMN/GLUL/RAC1/SERPINF1/KLF4/HMOX1/HSPB1/MEF2C/NRP2	12
BP	GO:0006690	icosanoid metabolic process	8/204	123/18722	6.11271002051256e-05	0.000814135043767868	0.000565255843792417	CD74/GPX1/AKR1B1/GPX4/LTC4S/MGST2/TBXAS1/ABHD12	8
BP	GO:2000516	positive regulation of CD4-positive, alpha-beta T cell activation	5/204	39/18722	6.22976917783515e-05	0.000826433268313607	0.000573794529537448	HLA-DRA/HLA-DRB1/CD83/IL18/CD81	5
BP	GO:0042060	wound healing	15/204	422/18722	6.34229276567378e-05	0.000838034968997923	0.000581849617154595	APOE/GPX1/FCER1G/CD9/AXL/PLAUR/SERPING1/F13A1/CD59/PLAU/HMOX1/HSPB1/GAS6/IGF1/MERTK	15
BP	GO:0001909	leukocyte mediated cytotoxicity	8/204	124/18722	6.47401606818123e-05	0.000852072272280703	0.000591595749288836	HLA-DRA/HLA-DRB1/TYROBP/IL18/CTSH/CTSC/FCGR2B/PRDX1	8
BP	GO:0030888	regulation of B cell proliferation	6/204	64/18722	6.89036969552573e-05	0.000899785386411816	0.000624723074779368	CD74/TYROBP/GPR183/MEF2C/FCGR2B/CD81	6
BP	GO:0048247	lymphocyte chemotaxis	6/204	64/18722	6.89036969552573e-05	0.000899785386411816	0.000624723074779368	CCL3/CXCL16/GPR183/CCL3L3/GAS6/CCL4	6
BP	GO:0046514	ceramide catabolic process	4/204	21/18722	7.08352743169162e-05	0.00092140981339086	0.000639736964443171	ASAH1/HEXA/HEXB/GLA	4
BP	GO:0019216	regulation of lipid metabolic process	13/204	331/18722	7.28923677122281e-05	0.000944492966131699	0.000655763650777082	CD74/APOE/NPC2/APOC1/PSAP/TREM2/C3/PDK4/ASAH1/EGR1/NR4A3/CD81/INSIG1	13
BP	GO:1902622	regulation of neutrophil migration	5/204	41/18722	7.96661348359805e-05	0.00102827756276712	0.000713935489995274	CD74/CXCL8/RAC1/C3AR1/C5AR1	5
BP	GO:0051701	biological process involved in interaction with host	10/204	203/18722	8.00026259839015e-05	0.0010286491487084	0.000714193482973696	CD74/HLA-DRB1/CTSB/CXCL8/CTSL/GSN/AXL/GAS6/MRC1/CD81	10
BP	GO:0050764	regulation of phagocytosis	7/204	95/18722	8.08429033751823e-05	0.00103547059763691	0.000718929630741185	TREM2/C3/FCER1G/GAS6/FCGR2B/MERTK/C2	7
BP	GO:0031668	cellular response to extracellular stimulus	11/204	246/18722	8.43640115543242e-05	0.00107644614742788	0.000747379049727942	CD68/GLUL/PDK4/FOLR2/AIF1/AXL/ATF3/FOS/NR4A2/HMOX1/GAS6	11
BP	GO:0016137	glycoside metabolic process	4/204	22/18722	8.58404332237195e-05	0.0010828851632713	0.000751849673319966	AKR1B1/FUCA1/AKR1A1/GLA	4
BP	GO:0032816	positive regulation of natural killer cell activation	4/204	22/18722	8.58404332237195e-05	0.0010828851632713	0.000751849673319966	TYROBP/IL18/AXL/GAS6	4
BP	GO:0071404	cellular response to low-density lipoprotein particle stimulus	4/204	22/18722	8.58404332237195e-05	0.0010828851632713	0.000751849673319966	FCER1G/CD9/CD81/ABCA1	4
BP	GO:0002718	regulation of cytokine production involved in immune response	7/204	96/18722	8.64061117562552e-05	0.00108592342707203	0.000753959146903612	CD74/IL18/LAPTM5/LILRB4/HMOX1/NR4A3/CD81	7
BP	GO:0046635	positive regulation of alpha-beta T cell activation	6/204	67/18722	8.926521264542e-05	0.00111765395458292	0.000775989725539724	HLA-DRA/HLA-DRB1/CD83/IL18/LILRB4/CD81	6
BP	GO:0032689	negative regulation of interferon-gamma production	5/204	42/18722	8.96369116854732e-05	0.00111812013344976	0.000776313394605139	HLA-DRB1/AXL/LAPTM5/LILRB4/GAS6	5
BP	GO:0010632	regulation of epithelial cell migration	12/204	292/18722	9.02735888225688e-05	0.00111866054481162	0.000776688603463519	APOE/GRN/LGMN/GLUL/RAC1/CTSH/SERPINF1/KLF4/HMOX1/HSPB1/MEF2C/NRP2	12
BP	GO:0015918	sterol transport	8/204	130/18722	9.03494906069808e-05	0.00111866054481162	0.000776688603463519	APOE/NPC2/APOC1/TREM2/MSR1/PLTP/NFKBIA/ABCA1	8
BP	GO:0002822	regulation of adaptive immune response based on somatic recombination of immune receptors built from immunoglobulin superfamily domains	9/204	168/18722	9.64209398387215e-05	0.00118942878922821	0.000825823159232398	HLA-DRA/HLA-DRB1/TREM2/C3/IL18/LILRB4/MEF2C/FCGR2B/CD81	9
BP	GO:0002367	cytokine production involved in immune response	7/204	98/18722	9.84696882019666e-05	0.00121023591051167	0.000840269591661518	CD74/IL18/LAPTM5/LILRB4/HMOX1/NR4A3/CD81	7
BP	GO:0014002	astrocyte development	5/204	43/18722	0.000100539843236428	0.00122665947423131	0.000851672509935937	C1QA/GRN/TREM2/C5AR1/IFNGR1	5
BP	GO:0034142	toll-like receptor 4 signaling pathway	5/204	43/18722	0.000100539843236428	0.00122665947423131	0.000851672509935937	LY96/TREM2/CD14/NFKBIA/NINJ1	5
BP	GO:0010951	negative regulation of endopeptidase activity	11/204	252/18722	0.000104491644180827	0.00127023842362365	0.00088192947528698	CST3/A2M/GPX1/C3/HERPUD1/SERPINF1/TIMP2/PLAUR/KLF4/SERPING1/GAS6	11
BP	GO:0002444	myeloid leukocyte mediated immunity	7/204	99/18722	0.000104996008856548	0.00127174513625884	0.000882975589354262	TYROBP/CCL3/C3/HMOX1/NR4A3/FCGR2B/CD84	7
BP	GO:0034612	response to tumor necrosis factor	11/204	253/18722	0.000108216042898885	0.00130601527585189	0.000906769426532556	CCL3/CD14/CXCL8/ASAH1/CXCL16/CCL3L3/LAPTM5/NFKBIA/LIMS1/GAS6/CCL4	11
BP	GO:0042157	lipoprotein metabolic process	8/204	135/18722	0.000117638417337868	0.00141462312647659	0.000982176108405901	APOE/APOC1/CTSD/GLUL/PPT1/OLR1/ABHD12/ABCA1	8
BP	GO:0035710	CD4-positive, alpha-beta T cell activation	7/204	102/18722	0.000126716038138745	0.0015183215609241	0.00105417417127309	HLA-DRA/HLA-DRB1/CTSL/CD83/IL18/GPR183/CD81	7
BP	GO:0045861	negative regulation of proteolysis	13/204	351/18722	0.000131061515697124	0.00156478088205531	0.00108643098538406	CST3/A2M/GPX1/C3/CTSZ/HERPUD1/SDCBP/SERPINF1/TIMP2/PLAUR/KLF4/SERPING1/GAS6	13
BP	GO:0032760	positive regulation of tumor necrosis factor production	7/204	103/18722	0.0001347170277352	0.0016027011520241	0.00111275911652413	TYROBP/LY96/CCL3/CD14/HSPB1/IFNGR1/CD84	7
BP	GO:2000107	negative regulation of leukocyte apoptotic process	5/204	46/18722	0.000139430407934409	0.00165289309831464	0.00114760750091591	CD74/AXL/GAS6/MERTK/CXCL12	5
BP	GO:0002887	negative regulation of myeloid leukocyte mediated immunity	3/204	10/18722	0.000144586271670254	0.0016959716006795	0.00117751700473835	HMOX1/FCGR2B/CD84	3
BP	GO:1903980	positive regulation of microglial cell activation	3/204	10/18722	0.000144586271670254	0.0016959716006795	0.00117751700473835	CCL3/TREM2/CTSC	3
BP	GO:2000425	regulation of apoptotic cell clearance	3/204	10/18722	0.000144586271670254	0.0016959716006795	0.00117751700473835	TREM2/C3/C2	3
BP	GO:0009636	response to toxic substance	11/204	262/18722	0.000147152404337498	0.00171404351115071	0.00119006437397463	APOE/GPX1/CCL3/GPX4/FOS/LTC4S/MGST2/NUPR1/CCL4/PRDX1/AKR1A1	11
BP	GO:0010466	negative regulation of peptidase activity	11/204	262/18722	0.000147152404337498	0.00171404351115071	0.00119006437397463	CST3/A2M/GPX1/C3/HERPUD1/SERPINF1/TIMP2/PLAUR/KLF4/SERPING1/GAS6	11
BP	GO:0010631	epithelial cell migration	13/204	357/18722	0.000154922876154356	0.00179828880202782	0.00124855607427031	APOE/GRN/GPX1/LGMN/GLUL/RAC1/CTSH/SERPINF1/KLF4/HMOX1/HSPB1/MEF2C/NRP2	13
BP	GO:0007626	locomotory behavior	9/204	179/18722	0.000156104914342085	0.00180573954548648	0.00125372914268548	APOE/EGR1/NR4A2/GAA/PPT1/HEXB/ABHD12/CXCL12/ZFHX3	9
BP	GO:0007033	vacuole organization	9/204	180/18722	0.000162796033010039	0.00187019635172701	0.00129848165233184	GRN/LAPTM5/GAA/PPT1/TPP1/HEXB/NUPR1/RAB20/ABCA1	9
BP	GO:0048660	regulation of smooth muscle cell proliferation	9/204	180/18722	0.000162796033010039	0.00187019635172701	0.00129848165233184	APOE/AKR1B1/AIF1/IL18/KLF4/HMOX1/MEF2C/IGF1/NR4A3	9
BP	GO:0002292	T cell differentiation involved in immune response	6/204	75/18722	0.000167576815471184	0.00191852497986359	0.0013320363306199	HLA-DRA/HLA-DRB1/IL18/FCER1G/GPR183/FGL2	6
BP	GO:0090132	epithelium migration	13/204	360/18722	0.000168195694080859	0.00191903824338673	0.00133239269067108	APOE/GRN/GPX1/LGMN/GLUL/RAC1/CTSH/SERPINF1/KLF4/HMOX1/HSPB1/MEF2C/NRP2	13
BP	GO:0097066	response to thyroid hormone	4/204	26/18722	0.000169550718373359	0.00192335510744103	0.00133538989936788	CTSB/AKR1B1/CTSL/CTSH	4
BP	GO:1905952	regulation of lipid localization	9/204	181/18722	0.000169724725305147	0.00192335510744103	0.00133538989936788	APOE/APOC1/TREM2/MSR1/C3/PLTP/NFKBIA/PLIN2/ABCA1	9
BP	GO:1903557	positive regulation of tumor necrosis factor superfamily cytokine production	7/204	107/18722	0.000170925401360348	0.00193041762414745	0.00134029342105109	TYROBP/LY96/CCL3/CD14/HSPB1/IFNGR1/CD84	7
BP	GO:0046394	carboxylic acid biosynthetic process	12/204	314/18722	0.000178152731594072	0.00200526795191577	0.00139226217673198	CD74/APOC1/GLUL/PDK4/SLC1A3/GPX4/LTC4S/MGST2/TBXAS1/AKR1A1/SDS/INSIG1	12
BP	GO:0032720	negative regulation of tumor necrosis factor production	6/204	76/18722	0.000180308592928138	0.00202272357771398	0.00140438165809447	TREM2/GPNMB/AXL/GAS6/IGF1/ACP5	6
BP	GO:0006958	complement activation, classical pathway	7/204	108/18722	0.000181107527403575	0.00202489118431488	0.00140588663237065	C1QA/C1QB/C1QC/TREM2/C3/SERPING1/C2	7
BP	GO:0002819	regulation of adaptive immune response	9/204	183/18722	0.000184321308112943	0.00205395377673856	0.0014260648575054	HLA-DRA/HLA-DRB1/TREM2/C3/IL18/LILRB4/MEF2C/FCGR2B/CD81	9
BP	GO:0001913	T cell mediated cytotoxicity	5/204	49/18722	0.000188901342950245	0.00208427192896365	0.00144711482071409	HLA-DRA/HLA-DRB1/CTSH/CTSC/FCGR2B	5
BP	GO:0032692	negative regulation of interleukin-1 production	5/204	49/18722	0.000188901342950245	0.00208427192896365	0.00144711482071409	TREM2/LILRB4/GAS6/IGF1/ACP5	5
BP	GO:0016053	organic acid biosynthetic process	12/204	316/18722	0.000188912472173492	0.00208427192896365	0.00144711482071409	CD74/APOC1/GLUL/PDK4/SLC1A3/GPX4/LTC4S/MGST2/TBXAS1/AKR1A1/SDS/INSIG1	12
BP	GO:0048659	smooth muscle cell proliferation	9/204	184/18722	0.000192002752416867	0.00210986499653827	0.00146488414672194	APOE/AKR1B1/AIF1/IL18/KLF4/HMOX1/MEF2C/IGF1/NR4A3	9
BP	GO:0090130	tissue migration	13/204	365/18722	0.000192494413384437	0.00210986499653827	0.00146488414672194	APOE/GRN/GPX1/LGMN/GLUL/RAC1/CTSH/SERPINF1/KLF4/HMOX1/HSPB1/MEF2C/NRP2	13
BP	GO:0042167	heme catabolic process	3/204	11/18722	0.000197210699955472	0.00213357724903283	0.00148134761846982	SLCO2B1/BLVRB/HMOX1	3
BP	GO:0046149	pigment catabolic process	3/204	11/18722	0.000197210699955472	0.00213357724903283	0.00148134761846982	SLCO2B1/BLVRB/HMOX1	3
BP	GO:0097048	dendritic cell apoptotic process	3/204	11/18722	0.000197210699955472	0.00213357724903283	0.00148134761846982	AXL/GAS6/CXCL12	3
BP	GO:2000668	regulation of dendritic cell apoptotic process	3/204	11/18722	0.000197210699955472	0.00213357724903283	0.00148134761846982	AXL/GAS6/CXCL12	3
BP	GO:0043433	negative regulation of DNA-binding transcription factor activity	9/204	185/18722	0.000199948879918947	0.00215622292119045	0.00149707056102302	KLF4/NFKBIA/HES1/HMOX1/RB1/GAS6/NUPR1/ADORA3/ID3	9
BP	GO:0045580	regulation of T cell differentiation	8/204	146/18722	0.000202094187424206	0.00217235005967562	0.00150826767057158	CD74/HLA-DRA/HLA-DRB1/CD83/IL18/LILRB4/HLA-DOA/FGL2	8
BP	GO:0048259	regulation of receptor-mediated endocytosis	7/204	110/18722	0.000202943376341513	0.00217448624073615	0.00150975082602239	APOC1/DAB2/CD63/C3/RAC1/SDCBP/PPT1	7
BP	GO:0048872	homeostasis of number of cells	11/204	272/18722	0.000203812734138208	0.00217682418601927	0.00151137406683958	CD74/MAFB/LIPA/GPR183/AXL/HMOX1/TMEM14C/RB1/MEF2C/PRDX1/MERTK	11
BP	GO:0001961	positive regulation of cytokine-mediated signaling pathway	5/204	50/18722	0.000208048826346868	0.00218723818755329	0.00151860453218981	CD74/TREM2/AXL/LAPTM5/GAS6	5
BP	GO:0046638	positive regulation of alpha-beta T cell differentiation	5/204	50/18722	0.000208048826346868	0.00218723818755329	0.00151860453218981	HLA-DRA/HLA-DRB1/CD83/IL18/LILRB4	5
BP	GO:0032371	regulation of sterol transport	6/204	78/18722	0.00020805915155308	0.00218723818755329	0.00151860453218981	APOE/APOC1/TREM2/PLTP/NFKBIA/ABCA1	6
BP	GO:0032374	regulation of cholesterol transport	6/204	78/18722	0.00020805915155308	0.00218723818755329	0.00151860453218981	APOE/APOC1/TREM2/PLTP/NFKBIA/ABCA1	6
BP	GO:1903556	negative regulation of tumor necrosis factor superfamily cytokine production	6/204	78/18722	0.00020805915155308	0.00218723818755329	0.00151860453218981	TREM2/GPNMB/AXL/GAS6/IGF1/ACP5	6
BP	GO:0016042	lipid catabolic process	12/204	320/18722	0.000212105861681132	0.00221584342375008	0.00153846521383847	APOE/APOC1/LIPA/ASAH1/YWHAH/HEXA/MGST2/PPT1/HEXB/FUCA1/ABHD12/GLA	12
BP	GO:0071496	cellular response to external stimulus	12/204	320/18722	0.000212105861681132	0.00221584342375008	0.00153846521383847	CD68/GLUL/PDK4/FOLR2/AIF1/RAC1/AXL/ATF3/FOS/NR4A2/HMOX1/GAS6	12
BP	GO:0046632	alpha-beta T cell differentiation	7/204	112/18722	0.000226856872807654	0.00235522523539127	0.00163523832801856	HLA-DRA/HLA-DRB1/CTSL/CD83/IL18/GPR183/LILRB4	7
BP	GO:1901222	regulation of NIK/NF-kappaB signaling	7/204	112/18722	0.000226856872807654	0.00235522523539127	0.00163523832801856	TREM2/CD14/IL18/LAPTM5/NFKBIA/LIMS1/PRDX1	7
BP	GO:0061082	myeloid leukocyte cytokine production	4/204	28/18722	0.000228286485476301	0.00235907973548082	0.0016379145163453	CD74/LAPTM5/HMOX1/NR4A3	4
BP	GO:0010874	regulation of cholesterol efflux	5/204	51/18722	0.000228639495751058	0.00235907973548082	0.0016379145163453	APOE/TREM2/PLTP/NFKBIA/ABCA1	5
BP	GO:0031623	receptor internalization	7/204	113/18722	0.00023963743344749	0.00246494750773833	0.00171141875547114	CD63/CXCL8/FCER1G/CD9/SDCBP/LILRB4/CD81	7
BP	GO:0018108	peptidyl-tyrosine phosphorylation	13/204	375/18722	0.000250251643069979	0.00256623080608264	0.00178173998375623	CD74/TREM2/IL18/CSF1R/AXL/FCGR1A/LILRB4/HES1/GAS6/IGF1/ABL2/CD81/MERTK	13
BP	GO:0048708	astrocyte differentiation	6/204	81/18722	0.000255883375812763	0.00261595756985342	0.00181626539084868	C1QA/GRN/TREM2/HES1/C5AR1/IFNGR1	6
BP	GO:0002831	regulation of response to biotic stimulus	12/204	327/18722	0.000258555163866966	0.00262645525325545	0.0018235539567134	APOE/HLA-DRB1/TYROBP/GRN/A2M/LY96/TREM2/VSIG4/LY86/SERPING1/FGL2/FCGR2B	12
BP	GO:0006787	porphyrin-containing compound catabolic process	3/204	12/18722	0.000260838511540774	0.00262645525325545	0.0018235539567134	SLCO2B1/BLVRB/HMOX1	3
BP	GO:0033015	tetrapyrrole catabolic process	3/204	12/18722	0.000260838511540774	0.00262645525325545	0.0018235539567134	SLCO2B1/BLVRB/HMOX1	3
BP	GO:0043301	negative regulation of leukocyte degranulation	3/204	12/18722	0.000260838511540774	0.00262645525325545	0.0018235539567134	HMOX1/FCGR2B/CD84	3
BP	GO:0043380	regulation of memory T cell differentiation	3/204	12/18722	0.000260838511540774	0.00262645525325545	0.0018235539567134	HLA-DRA/HLA-DRB1/FGL2	3
BP	GO:0002862	negative regulation of inflammatory response to antigenic stimulus	4/204	29/18722	0.000262566297395306	0.00263591330988741	0.00183012070730726	HLA-DRB1/GPX1/TREM2/FCGR2B	4
BP	GO:2000116	regulation of cysteine-type endopeptidase activity	10/204	235/18722	0.000264211399549484	0.00264448715177822	0.00183607354556134	CTSD/GPX1/LGMN/GSN/HERPUD1/CTSH/PLAUR/LAPTM5/KLF4/GAS6	10
BP	GO:0018212	peptidyl-tyrosine modification	13/204	378/18722	0.000270238841150465	0.00269674162974926	0.00187235395046905	CD74/TREM2/IL18/CSF1R/AXL/FCGR1A/LILRB4/HES1/GAS6/IGF1/ABL2/CD81/MERTK	13
BP	GO:0050731	positive regulation of peptidyl-tyrosine phosphorylation	9/204	193/18722	0.000273925504266207	0.00272237437738254	0.00189015082643339	CD74/TREM2/IL18/CSF1R/FCGR1A/HES1/GAS6/IGF1/CD81	9
BP	GO:0008347	glial cell migration	5/204	53/18722	0.000274436184617982	0.00272237437738254	0.00189015082643339	CCL3/TREM2/CD9/GPR183/HEXB	5
BP	GO:0050878	regulation of body fluid levels	13/204	379/18722	0.00027719776356304	0.0027335460872898	0.00189790737045957	APOE/AKR1B1/FCER1G/CD9/AXL/PLAUR/SERPING1/F13A1/CD59/PLAU/HSPB1/GAS6/MERTK	13
BP	GO:0051346	negative regulation of hydrolase activity	13/204	379/18722	0.00027719776356304	0.0027335460872898	0.00189790737045957	CST3/APOC1/A2M/GPX1/C3/HERPUD1/SERPINF1/TIMP2/PLAUR/KLF4/SERPING1/GAS6/LGALS3	13
BP	GO:1990748	cellular detoxification	7/204	116/18722	0.00028149774087409	0.00276778514041789	0.00192167962423334	APOE/GPX1/GPX4/LTC4S/MGST2/PRDX1/AKR1A1	7
BP	GO:0043367	CD4-positive, alpha-beta T cell differentiation	6/204	83/18722	0.00029228899334062	0.00286546071770584	0.00198949600344518	HLA-DRA/HLA-DRB1/CTSL/CD83/IL18/GPR183	6
BP	GO:0050858	negative regulation of antigen receptor-mediated signaling pathway	4/204	30/18722	0.000300392386743287	0.00293629166340002	0.0020386740928561	LAPTM5/LILRB4/FCGR2B/LGALS3	4
BP	GO:0007519	skeletal muscle tissue development	8/204	155/18722	0.00030357927785584	0.00295019048218625	0.00204832407488411	GPX1/EGR1/ATF3/FOS/RB1/MEF2C/MAFF/NUPR1	8
BP	GO:1903364	positive regulation of cellular protein catabolic process	8/204	155/18722	0.00030357927785584	0.00295019048218625	0.00204832407488411	APOE/DAB2/TREM2/HERPUD1/LAPTM5/CTSC/NUPR1/CD81	8
BP	GO:0051101	regulation of DNA binding	7/204	118/18722	0.000312530342636203	0.00302837372589225	0.00210260688180878	PLAUR/KLF4/NFKBIA/HES1/HMOX1/RB1/IGF1	7
BP	GO:0001764	neuron migration	8/204	156/18722	0.000317047439043926	0.00305443685511195	0.00212070257270395	RAC1/AXL/PHACTR1/NR4A2/MEF2C/GAS6/NRP2/CXCL12	8
BP	GO:0046631	alpha-beta T cell activation	8/204	156/18722	0.000317047439043926	0.00305443685511195	0.00212070257270395	HLA-DRA/HLA-DRB1/CTSL/CD83/IL18/GPR183/LILRB4/CD81	8
BP	GO:0034599	cellular response to oxidative stress	11/204	288/18722	0.000332554142712053	0.00318552507186491	0.00221171742477199	GPX1/TREM2/AIF1/AXL/KLF4/FOS/NR4A2/HMOX1/HSPB1/NR4A3/PRDX1	11
BP	GO:0002709	regulation of T cell mediated immunity	6/204	85/18722	0.000332640024313088	0.00318552507186491	0.00221171742477199	HLA-DRA/HLA-DRB1/IL18/LILRB4/FCGR2B/CD81	6
BP	GO:0002430	complement receptor mediated signaling pathway	3/204	13/18722	0.00033637162739106	0.00318552507186491	0.00221171742477199	C3AR1/C5AR1/FPR3	3
BP	GO:0033700	phospholipid efflux	3/204	13/18722	0.00033637162739106	0.00318552507186491	0.00221171742477199	APOE/APOC1/ABCA1	3
BP	GO:0043379	memory T cell differentiation	3/204	13/18722	0.00033637162739106	0.00318552507186491	0.00221171742477199	HLA-DRA/HLA-DRB1/FGL2	3
BP	GO:1902947	regulation of tau-protein kinase activity	3/204	13/18722	0.00033637162739106	0.00318552507186491	0.00221171742477199	EGR1/RB1/C5AR1	3
BP	GO:0062197	cellular response to chemical stress	12/204	337/18722	0.000339752823971851	0.00320845675293192	0.00222763894397244	GPX1/TREM2/AKR1B1/AIF1/AXL/KLF4/FOS/NR4A2/HMOX1/HSPB1/NR4A3/PRDX1	12
BP	GO:0002886	regulation of myeloid leukocyte mediated immunity	5/204	56/18722	0.000355779918174033	0.00334093333274099	0.0023196177397213	TYROBP/C3/HMOX1/FCGR2B/CD84	5
BP	GO:0043388	positive regulation of DNA binding	5/204	56/18722	0.000355779918174033	0.00334093333274099	0.0023196177397213	PLAUR/KLF4/HES1/RB1/IGF1	5
BP	GO:0006631	fatty acid metabolic process	13/204	390/18722	0.000364441336757616	0.0034126817612905	0.0023694328396006	CD74/APOC1/GPX1/C3/PDK4/AKR1B1/ASAH1/GPX4/LTC4S/TBXAS1/NR4A3/ABHD12/INSIG1	13
BP	GO:0042176	regulation of protein catabolic process	13/204	391/18722	0.0003734203684436	0.00348699522823172	0.00242102885156759	APOE/CST3/DAB2/GPX1/TREM2/HERPUD1/SDCBP/TIMP2/LAPTM5/CTSC/NUPR1/CD81/CTSA	13
BP	GO:0060760	positive regulation of response to cytokine stimulus	5/204	57/18722	0.00038657347947201	0.00357861043478157	0.00248463750135975	CD74/TREM2/AXL/LAPTM5/GAS6	5
BP	GO:0010743	regulation of macrophage derived foam cell differentiation	4/204	32/18722	0.00038751330463384	0.00357861043478157	0.00248463750135975	MSR1/IL18/NFKBIA/ABCA1	4
BP	GO:0043372	positive regulation of CD4-positive, alpha-beta T cell differentiation	4/204	32/18722	0.00038751330463384	0.00357861043478157	0.00248463750135975	HLA-DRA/HLA-DRB1/CD83/IL18	4
BP	GO:0050850	positive regulation of calcium-mediated signaling	4/204	32/18722	0.00038751330463384	0.00357861043478157	0.00248463750135975	CCL3/TREM2/IGF1/CCL4	4
BP	GO:0030101	natural killer cell activation	6/204	88/18722	0.000401207936688778	0.00369420197016104	0.00256489297170997	TYROBP/IL18/AXL/GAS6/PRDX1/MERTK	6
BP	GO:0050852	T cell receptor signaling pathway	7/204	123/18722	0.000402240358103087	0.00369420197016104	0.00256489297170997	HLA-DPB1/HLA-DRB1/HLA-DQB1/LAPTM5/LILRB4/LGALS3/CD81	7
BP	GO:0050890	cognition	11/204	296/18722	0.000419135755205787	0.00383018282768052	0.00265930479557774	APOE/HLA-DRA/SGK1/LGMN/TREM2/SERPINF1/CEBPB/FOS/C5AR1/MEF2C/PPT1	11
BP	GO:0043525	positive regulation of neuron apoptotic process	5/204	58/18722	0.000419337994295863	0.00383018282768052	0.00265930479557774	TYROBP/GRN/CCL3/CTSZ/NUPR1	5
BP	GO:0097237	cellular response to toxic substance	7/204	124/18722	0.000422432677606923	0.00384743065173594	0.00267127999970961	APOE/GPX1/GPX4/LTC4S/MGST2/PRDX1/AKR1A1	7
BP	GO:0046479	glycosphingolipid catabolic process	3/204	14/18722	0.000424679004035466	0.00384743065173594	0.00267127999970961	HEXA/HEXB/GLA	3
BP	GO:0090715	immunological memory formation process	3/204	14/18722	0.000424679004035466	0.00384743065173594	0.00267127999970961	HLA-DRA/HLA-DRB1/FGL2	3
BP	GO:0014910	regulation of smooth muscle cell migration	6/204	89/18722	0.000426360853905391	0.00385222793136682	0.00267461076205231	AIF1/PLAU/MEF2C/S100A11/IGF1/NR4A3	6
BP	GO:0032633	interleukin-4 production	4/204	33/18722	0.000437228386720885	0.00392917875486	0.00272803789677293	HLA-DRB1/CD83/FCER1G/CEBPB	4
BP	GO:0032673	regulation of interleukin-4 production	4/204	33/18722	0.000437228386720885	0.00392917875486	0.00272803789677293	HLA-DRB1/CD83/FCER1G/CEBPB	4
BP	GO:0002700	regulation of production of molecular mediator of immune response	8/204	164/18722	0.000443336176770684	0.00396276160145561	0.00275135454483355	CD74/IL18/LAPTM5/LILRB4/HMOX1/NR4A3/FCGR2B/CD81	8
BP	GO:2001242	regulation of intrinsic apoptotic signaling pathway	8/204	164/18722	0.000443336176770684	0.00396276160145561	0.00275135454483355	CD74/GPX1/TREM2/HERPUD1/PLAUR/HSPB1/NUPR1/CXCL12	8
BP	GO:0032635	interleukin-6 production	8/204	165/18722	0.000461647563457136	0.00410448884212022	0.00284975609580903	CD74/TYROBP/TREM2/AIF1/LILRB4/CEBPB/GAS6/CD84	8
BP	GO:0032675	regulation of interleukin-6 production	8/204	165/18722	0.000461647563457136	0.00410448884212022	0.00284975609580903	CD74/TYROBP/TREM2/AIF1/LILRB4/CEBPB/GAS6/CD84	8
BP	GO:0045582	positive regulation of T cell differentiation	6/204	91/18722	0.000480349013695133	0.00425010482869602	0.0029508576120644	CD74/HLA-DRA/HLA-DRB1/CD83/IL18/LILRB4	6
BP	GO:0060538	skeletal muscle organ development	8/204	166/18722	0.00048056823967906	0.00425010482869602	0.0029508576120644	GPX1/EGR1/ATF3/FOS/RB1/MEF2C/MAFF/NUPR1	8
BP	GO:0043281	regulation of cysteine-type endopeptidase activity involved in apoptotic process	9/204	209/18722	0.000490504381096423	0.00432042670094942	0.00299968225060802	CTSD/GPX1/GSN/HERPUD1/CTSH/PLAUR/LAPTM5/KLF4/GAS6	9
BP	GO:0031638	zymogen activation	5/204	60/18722	0.000491104441029249	0.00432042670094942	0.00299968225060802	LGMN/CTSL/CTSZ/CTSH/PLAU	5
BP	GO:1903362	regulation of cellular protein catabolic process	10/204	255/18722	0.000503527151153118	0.00441808731313616	0.00306748823951548	APOE/DAB2/GPX1/TREM2/HERPUD1/SDCBP/LAPTM5/CTSC/NUPR1/CD81	10
BP	GO:0002706	regulation of lymphocyte mediated immunity	8/204	168/18722	0.000520297866764756	0.00455328735234183	0.00316135793942212	HLA-DRA/HLA-DRB1/TREM2/C3/IL18/LILRB4/FCGR2B/CD81	8
BP	GO:0032814	regulation of natural killer cell activation	4/204	35/18722	0.000550031700324693	0.00478842701610794	0.0033246159517981	TYROBP/IL18/AXL/GAS6	4
BP	GO:2000403	positive regulation of lymphocyte migration	4/204	35/18722	0.000550031700324693	0.00478842701610794	0.0033246159517981	CCL3/AIF1/CCL4/CXCL12	4
BP	GO:0045428	regulation of nitric oxide biosynthetic process	5/204	62/18722	0.000571740614554195	0.00496449058299915	0.00344685729348462	AIF1/RAC1/KLF4/GLA/ACP5	5
BP	GO:0044242	cellular lipid catabolic process	9/204	214/18722	0.000581639851503162	0.00503736275537583	0.00349745261130208	APOC1/ASAH1/HEXA/MGST2/PPT1/HEXB/FUCA1/ABHD12/GLA	9
BP	GO:0046890	regulation of lipid biosynthetic process	8/204	171/18722	0.0005848453715055	0.00505203637452943	0.00350764053901708	CD74/APOE/APOC1/C3/PDK4/ASAH1/EGR1/INSIG1	8
BP	GO:0050854	regulation of antigen receptor-mediated signaling pathway	5/204	63/18722	0.000615596675195779	0.00530396826077188	0.00368255743029488	LAPTM5/LILRB4/FCGR2B/LGALS3/CD81	5
BP	GO:0002830	positive regulation of type 2 immune response	3/204	16/18722	0.000642931927302645	0.00551108059736601	0.00382635600459469	CD74/IL18/CD81	3
BP	GO:0034375	high-density lipoprotein particle remodeling	3/204	16/18722	0.000642931927302645	0.00551108059736601	0.00382635600459469	APOE/APOC1/PLTP	3
BP	GO:0016032	viral process	13/204	415/18722	0.000653030779455569	0.0055833296565728	0.00387651869349718	CD74/APOE/HLA-DRB1/CTSB/CCL3/CXCL8/CTSL/GSN/AXL/GAS6/MRC1/CCL4/CD81	13
BP	GO:0050730	regulation of peptidyl-tyrosine phosphorylation	10/204	264/18722	0.000658821788314774	0.00561847254677625	0.00390091848344274	CD74/TREM2/IL18/CSF1R/FCGR1A/LILRB4/HES1/GAS6/IGF1/CD81	10
BP	GO:0080164	regulation of nitric oxide metabolic process	5/204	64/18722	0.000661926588605992	0.00563058673208608	0.00390932939032064	AIF1/RAC1/KLF4/GLA/ACP5	5
BP	GO:0002705	positive regulation of leukocyte mediated immunity	7/204	134/18722	0.000672373441809012	0.00570493506590743	0.00396094961044315	HLA-DRA/HLA-DRB1/TYROBP/TREM2/C3/IL18/CD81	7
BP	GO:0014909	smooth muscle cell migration	6/204	97/18722	0.000674755506596336	0.00571065230013051	0.00396491909938686	AIF1/PLAU/MEF2C/S100A11/IGF1/NR4A3	6
BP	GO:0043403	skeletal muscle tissue regeneration	4/204	37/18722	0.000682100608959647	0.00575823822159622	0.00399795811471564	GPX1/CD9/IGF1/CD81	4
BP	GO:0002720	positive regulation of cytokine production involved in immune response	5/204	65/18722	0.000710818080892503	0.00596829697973458	0.00414380239630799	CD74/IL18/LAPTM5/NR4A3/CD81	5
BP	GO:0045453	bone resorption	5/204	65/18722	0.000710818080892503	0.00596829697973458	0.00414380239630799	PDK4/CSF1R/RAC1/TPP1/ACP5	5
BP	GO:2001243	negative regulation of intrinsic apoptotic signaling pathway	6/204	98/18722	0.000712339364317708	0.00596829697973458	0.00414380239630799	CD74/GPX1/HERPUD1/PLAUR/HSPB1/CXCL12	6
BP	GO:0051271	negative regulation of cellular component movement	12/204	367/18722	0.000723925522556437	0.00605020755476542	0.00420067309799196	CD74/APOE/AIF1/RAC1/CD9/SERPINF1/KLF4/HMOX1/MEF2C/CXCL12/SRGAP1/ADORA3	12
BP	GO:1903050	regulation of proteolysis involved in cellular protein catabolic process	9/204	221/18722	0.000732120423687043	0.00610343784634859	0.00423763101254739	APOE/DAB2/GPX1/TREM2/HERPUD1/SDCBP/LAPTM5/CTSC/NUPR1	9
BP	GO:0001667	ameboidal-type cell migration	14/204	475/18722	0.000740199803525941	0.0061424470103308	0.00426471516531934	APOE/GRN/GPX1/LGMN/GLUL/RAC1/CTSH/SERPINF1/KLF4/HMOX1/ZFAND5/HSPB1/MEF2C/NRP2	14
BP	GO:0019058	viral life cycle	11/204	317/18722	0.000740474467592974	0.0061424470103308	0.00426471516531934	CD74/APOE/HLA-DRB1/CTSB/CXCL8/CTSL/GSN/AXL/GAS6/MRC1/CD81	11
BP	GO:0042100	B cell proliferation	6/204	99/18722	0.000751522806605523	0.00621866520416402	0.00431763363357264	CD74/TYROBP/GPR183/MEF2C/FCGR2B/CD81	6
BP	GO:0010742	macrophage derived foam cell differentiation	4/204	38/18722	0.000755901529875661	0.00622408574969048	0.00432139713086811	MSR1/IL18/NFKBIA/ABCA1	4
BP	GO:0090077	foam cell differentiation	4/204	38/18722	0.000755901529875661	0.00622408574969048	0.00432139713086811	MSR1/IL18/NFKBIA/ABCA1	4
BP	GO:0050918	positive chemotaxis	5/204	66/18722	0.000762359888433285	0.00624649290939331	0.00433695447367233	CCL3/CXCL8/GPNMB/LGALS3/CXCL12	5
BP	GO:0072678	T cell migration	5/204	66/18722	0.000762359888433285	0.00624649290939331	0.00433695447367233	CCL3/AIF1/CXCL16/GPR183/CXCL12	5
BP	GO:0034349	glial cell apoptotic process	3/204	17/18722	0.000774457094158088	0.00628400501400604	0.00436299921466169	TREM2/RB1/GAS6	3
BP	GO:0045591	positive regulation of regulatory T cell differentiation	3/204	17/18722	0.000774457094158088	0.00628400501400604	0.00436299921466169	HLA-DRA/HLA-DRB1/LILRB4	3
BP	GO:0070293	renal absorption	3/204	17/18722	0.000774457094158088	0.00628400501400604	0.00436299921466169	SGK1/GSN/GAS6	3
BP	GO:0097067	cellular response to thyroid hormone stimulus	3/204	17/18722	0.000774457094158088	0.00628400501400604	0.00436299921466169	CTSB/CTSL/CTSH	3
BP	GO:0008202	steroid metabolic process	11/204	319/18722	0.000779608486309996	0.00631048709378769	0.00438138578390096	APOE/NPC2/APOC1/LGMN/AKR1B1/LIPA/ASAH1/EGR1/YWHAH/ABCA1/INSIG1	11
BP	GO:0045862	positive regulation of proteolysis	12/204	372/18722	0.000814334014889554	0.00654684235096338	0.0045454877855926	APOE/GRN/CTSD/DAB2/LGMN/TREM2/GSN/HERPUD1/CTSH/LAPTM5/CTSC/NUPR1	12
BP	GO:0006879	cellular iron ion homeostasis	5/204	67/18722	0.000816641717125854	0.00654684235096338	0.0045454877855926	FTL/SLC40A1/FTH1/NCOA4/HMOX1	5
BP	GO:0042130	negative regulation of T cell proliferation	5/204	67/18722	0.000816641717125854	0.00654684235096338	0.0045454877855926	HLA-DRB1/VSIG4/GPNMB/LILRB4/CEBPB	5
BP	GO:2000514	regulation of CD4-positive, alpha-beta T cell activation	5/204	67/18722	0.000816641717125854	0.00654684235096338	0.0045454877855926	HLA-DRA/HLA-DRB1/CD83/IL18/CD81	5
BP	GO:0098869	cellular oxidant detoxification	6/204	101/18722	0.000834872550490445	0.00666342509554307	0.00462643145478296	APOE/GPX1/GPX4/LTC4S/MGST2/PRDX1	6
BP	GO:0002347	response to tumor cell	4/204	39/18722	0.000835170539943926	0.00666342509554307	0.00462643145478296	HLA-DRB1/LAPTM5/KLF4/HNMT	4
BP	GO:0007585	respiratory gaseous exchange by respiratory system	5/204	68/18722	0.000873754201402555	0.00693814796980699	0.0048171721817543	MAFB/NR4A2/ZFAND5/GAA/HNMT	5
BP	GO:0046637	regulation of alpha-beta T cell differentiation	5/204	68/18722	0.000873754201402555	0.00693814796980699	0.0048171721817543	HLA-DRA/HLA-DRB1/CD83/IL18/LILRB4	5
BP	GO:0006957	complement activation, alternative pathway	3/204	18/18722	0.000921917162544025	0.00728597889925455	0.00505867200052152	C3/VSIG4/CFD	3
BP	GO:0150079	negative regulation of neuroinflammatory response	3/204	18/18722	0.000921917162544025	0.00728597889925455	0.00505867200052152	GRN/TREM2/IGF1	3
BP	GO:0045639	positive regulation of myeloid cell differentiation	6/204	103/18722	0.00092517864002442	0.00729450989056989	0.00506459508752196	CD74/HLA-DRB1/TYROBP/TREM2/FOS/RB1	6
BP	GO:1901224	positive regulation of NIK/NF-kappaB signaling	5/204	69/18722	0.000933788863052033	0.00734507333925399	0.00509970140688479	TREM2/CD14/IL18/LAPTM5/LIMS1	5
BP	GO:0071356	cellular response to tumor necrosis factor	9/204	229/18722	0.000941537713307723	0.00738863984879746	0.00512994973521999	CCL3/CXCL8/ASAH1/CCL3L3/LAPTM5/NFKBIA/LIMS1/GAS6/CCL4	9
BP	GO:0007517	muscle organ development	11/204	327/18722	0.000953756274559101	0.00746699584508448	0.0051843524846612	GPX1/EGR1/ATF3/FOS/RB1/MEF2C/IGF1/MAFF/NUPR1/ZFHX3/ID3	11
BP	GO:0046634	regulation of alpha-beta T cell activation	6/204	104/18722	0.000973059595598591	0.00758260659227527	0.00526462129381645	HLA-DRA/HLA-DRB1/CD83/IL18/LILRB4/CD81	6
BP	GO:0048661	positive regulation of smooth muscle cell proliferation	6/204	104/18722	0.000973059595598591	0.00758260659227527	0.00526462129381645	AKR1B1/AIF1/IL18/HMOX1/IGF1/NR4A3	6
BP	GO:0038061	NIK/NF-kappaB signaling	7/204	143/18722	0.000986395303349124	0.00765085730648752	0.00531200792254199	TREM2/CD14/IL18/LAPTM5/NFKBIA/LIMS1/PRDX1	7
BP	GO:0070555	response to interleukin-1	7/204	143/18722	0.000986395303349124	0.00765085730648752	0.00531200792254199	CCL3/CXCL8/EGR1/CCL3L3/CEBPB/HNMT/CCL4	7
BP	GO:0050856	regulation of T cell receptor signaling pathway	4/204	41/18722	0.00101098654646286	0.00782344450191053	0.0054318356114781	LAPTM5/LILRB4/LGALS3/CD81	4
BP	GO:0050795	regulation of behavior	5/204	71/18722	0.00106299499428669	0.0082069105448046	0.00569807697192693	APOE/CCL3/MEF2C/NR4A3/ZFHX3	5
BP	GO:0002281	macrophage activation involved in immune response	3/204	19/18722	0.00108602699739289	0.00825133693701004	0.00572892231878304	TYROBP/GRN/TREM2	3
BP	GO:0010759	positive regulation of macrophage chemotaxis	3/204	19/18722	0.00108602699739289	0.00825133693701004	0.00572892231878304	CSF1R/C3AR1/C5AR1	3
BP	GO:0010885	regulation of cholesterol storage	3/204	19/18722	0.00108602699739289	0.00825133693701004	0.00572892231878304	TREM2/MSR1/ABCA1	3
BP	GO:0043031	negative regulation of macrophage activation	3/204	19/18722	0.00108602699739289	0.00825133693701004	0.00572892231878304	GRN/VSIG4/FCGR2B	3
BP	GO:0048245	eosinophil chemotaxis	3/204	19/18722	0.00108602699739289	0.00825133693701004	0.00572892231878304	CCL3/LGALS3/CCL4	3
BP	GO:1900221	regulation of amyloid-beta clearance	3/204	19/18722	0.00108602699739289	0.00825133693701004	0.00572892231878304	APOE/TREM2/IFNGR1	3
BP	GO:1903975	regulation of glial cell migration	3/204	19/18722	0.00108602699739289	0.00825133693701004	0.00572892231878304	CCL3/TREM2/GPR183	3
BP	GO:0030890	positive regulation of B cell proliferation	4/204	42/18722	0.00110797071854469	0.0083610521717718	0.00580509786002388	CD74/GPR183/MEF2C/CD81	4
BP	GO:0032691	negative regulation of interleukin-1 beta production	4/204	42/18722	0.00110797071854469	0.0083610521717718	0.00580509786002388	TREM2/LILRB4/IGF1/ACP5	4
BP	GO:0042168	heme metabolic process	4/204	42/18722	0.00110797071854469	0.0083610521717718	0.00580509786002388	SLCO2B1/BLVRB/HMOX1/TMEM14C	4
BP	GO:0002824	positive regulation of adaptive immune response based on somatic recombination of immune receptors built from immunoglobulin superfamily domains	6/204	107/18722	0.00112819952406065	0.00849452929940258	0.00589777133843937	HLA-DRA/HLA-DRB1/TREM2/C3/IL18/CD81	6
BP	GO:0042246	tissue regeneration	5/204	72/18722	0.00113235357167664	0.00850664716879776	0.00590618480318625	GPX1/CD9/NINJ1/IGF1/CD81	5
BP	GO:0015850	organic hydroxy compound transport	10/204	284/18722	0.00114832467844756	0.00860728565033673	0.00597605833367209	APOE/NPC2/APOC1/TREM2/MSR1/SLCO2B1/PLTP/NFKBIA/CXCL12/ABCA1	10
BP	GO:0043299	leukocyte degranulation	5/204	73/18722	0.00120500845893605	0.00901195364255751	0.00625702025657361	CCL3/HMOX1/NR4A3/FCGR2B/CD84	5
BP	GO:0006979	response to oxidative stress	13/204	446/18722	0.00125914685954373	0.00939582132021138	0.00652354047296506	APOE/GPX1/TREM2/AIF1/GPX4/AXL/KLF4/FOS/NR4A2/HMOX1/HSPB1/NR4A3/PRDX1	13
BP	GO:0097193	intrinsic apoptotic signaling pathway	10/204	288/18722	0.00127514929096559	0.00949404026658787	0.00659173411459177	CD74/GPX1/TREM2/HERPUD1/PLAUR/CEBPB/HMOX1/HSPB1/NUPR1/CXCL12	10
BP	GO:0003014	renal system process	6/204	110/18722	0.00130163373134646	0.00964825180463687	0.00669880354211449	SGK1/LGMN/AKR1B1/GSN/GAS6/KCNMA1	6
BP	GO:0014812	muscle cell migration	6/204	110/18722	0.00130163373134646	0.00964825180463687	0.00669880354211449	AIF1/PLAU/MEF2C/S100A11/IGF1/NR4A3	6
BP	GO:0050851	antigen receptor-mediated signaling pathway	9/204	240/18722	0.0013064556183104	0.00966256887613201	0.00670874391796561	HLA-DPB1/HLA-DRB1/HLA-DQB1/LAPTM5/LILRB4/MEF2C/FCGR2B/LGALS3/CD81	9
BP	GO:0010876	lipid localization	13/204	448/18722	0.00131060158348008	0.00967183464365098	0.00671517716178359	APOE/NPC2/APOC1/PSAP/TREM2/MSR1/C3/SLCO2B1/PLTP/NFKBIA/HEXB/PLIN2/ABCA1	13
BP	GO:0048662	negative regulation of smooth muscle cell proliferation	5/204	75/18722	0.0013605891483346	0.0100186112838823	0.00695594498510964	APOE/AIF1/KLF4/HMOX1/MEF2C	5
BP	GO:0098754	detoxification	7/204	152/18722	0.00140585433901969	0.0103291671545996	0.00717156464439193	APOE/GPX1/GPX4/LTC4S/MGST2/PRDX1/AKR1A1	7
BP	GO:0002821	positive regulation of adaptive immune response	6/204	112/18722	0.00142810047638007	0.0104696050274969	0.00726907098434452	HLA-DRA/HLA-DRB1/TREM2/C3/IL18/CD81	6
BP	GO:0030336	negative regulation of cell migration	11/204	344/18722	0.00143197258770463	0.0104721659716516	0.00727084905379406	CD74/APOE/AIF1/RAC1/SERPINF1/KLF4/HMOX1/MEF2C/CXCL12/SRGAP1/ADORA3	11
BP	GO:0042551	neuron maturation	4/204	45/18722	0.00143784749655642	0.0104721659716516	0.00727084905379406	C1QA/C3/NR4A2/RB1	4
BP	GO:1904646	cellular response to amyloid-beta	4/204	45/18722	0.00143784749655642	0.0104721659716516	0.00727084905379406	LGMN/TREM2/IGF1/FCGR2B	4
BP	GO:0006809	nitric oxide biosynthetic process	5/204	76/18722	0.00144370749730689	0.0104919873119498	0.00728461105620523	AIF1/RAC1/KLF4/GLA/ACP5	5
BP	GO:0010878	cholesterol storage	3/204	21/18722	0.00146691227290464	0.0105687235524142	0.00733788920543267	TREM2/MSR1/ABCA1	3
BP	GO:0061081	positive regulation of myeloid leukocyte cytokine production involved in immune response	3/204	21/18722	0.00146691227290464	0.0105687235524142	0.00733788920543267	CD74/LAPTM5/NR4A3	3
BP	GO:0090026	positive regulation of monocyte chemotaxis	3/204	21/18722	0.00146691227290464	0.0105687235524142	0.00733788920543267	LGMN/AIF1/CXCL12	3
BP	GO:0097062	dendritic spine maintenance	3/204	21/18722	0.00146691227290464	0.0105687235524142	0.00733788920543267	APOE/TREM2/FCGR2B	3
BP	GO:0002708	positive regulation of lymphocyte mediated immunity	6/204	113/18722	0.00149474326383423	0.0107230187360469	0.00744501670827758	HLA-DRA/HLA-DRB1/TREM2/C3/IL18/CD81	6
BP	GO:0071347	cellular response to interleukin-1	6/204	113/18722	0.00149474326383423	0.0107230187360469	0.00744501670827758	CCL3/CXCL8/EGR1/CCL3L3/CEBPB/CCL4	6
BP	GO:0061462	protein localization to lysosome	4/204	46/18722	0.00156150626690137	0.0111540928424172	0.00774431245730435	MFSD1/LAPTM5/NCOA4/CD81	4
BP	GO:0071827	plasma lipoprotein particle organization	4/204	46/18722	0.00156150626690137	0.0111540928424172	0.00774431245730435	APOE/APOC1/PLTP/ABCA1	4
BP	GO:0043154	negative regulation of cysteine-type endopeptidase activity involved in apoptotic process	5/204	78/18722	0.00162108579802493	0.0115549889611884	0.00802265555974634	GPX1/HERPUD1/PLAUR/KLF4/GAS6	5
BP	GO:0033002	muscle cell proliferation	9/204	248/18722	0.00163756030218969	0.0116475831706812	0.00808694393354597	APOE/AKR1B1/AIF1/IL18/KLF4/HMOX1/MEF2C/IGF1/NR4A3	9
BP	GO:0032693	negative regulation of interleukin-10 production	3/204	22/18722	0.0016849762475911	0.0118627324314913	0.00823632256291647	TYROBP/LILRB4/FCGR2B	3
BP	GO:0050860	negative regulation of T cell receptor signaling pathway	3/204	22/18722	0.0016849762475911	0.0118627324314913	0.00823632256291647	LAPTM5/LILRB4/LGALS3	3
BP	GO:0090280	positive regulation of calcium ion import	3/204	22/18722	0.0016849762475911	0.0118627324314913	0.00823632256291647	CCL3/LGALS3/CXCL12	3
BP	GO:0014911	positive regulation of smooth muscle cell migration	4/204	47/18722	0.00169237575028396	0.0118627324314913	0.00823632256291647	AIF1/S100A11/IGF1/NR4A3	4
BP	GO:0043618	regulation of transcription from RNA polymerase II promoter in response to stress	4/204	47/18722	0.00169237575028396	0.0118627324314913	0.00823632256291647	EGR1/ATF3/CEBPB/HMOX1	4
BP	GO:0050885	neuromuscular process controlling balance	4/204	47/18722	0.00169237575028396	0.0118627324314913	0.00823632256291647	SLC1A3/GAA/TPP1/HEXB	4
BP	GO:0002262	myeloid cell homeostasis	7/204	157/18722	0.00169264833078712	0.0118627324314913	0.00823632256291647	MAFB/AXL/HMOX1/TMEM14C/RB1/PRDX1/MERTK	7
BP	GO:0021782	glial cell development	6/204	116/18722	0.00170894595859943	0.0119269443415405	0.00828090504057081	C1QA/GRN/TREM2/CD9/C5AR1/IFNGR1	6
BP	GO:0033559	unsaturated fatty acid metabolic process	6/204	116/18722	0.00170894595859943	0.0119269443415405	0.00828090504057081	CD74/GPX1/AKR1B1/GPX4/TBXAS1/ABHD12	6
BP	GO:0006643	membrane lipid metabolic process	8/204	203/18722	0.0017646630036293	0.0122901425440265	0.00853307439254956	PSAP/ASAH1/HEXA/MGST2/PPT1/HEXB/FUCA1/GLA	8
BP	GO:0042063	gliogenesis	10/204	301/18722	0.00176850813861501	0.0122913153999792	0.00853388870915003	C1QA/GRN/CCL3/TREM2/CD9/GPR183/HES1/C5AR1/HEXB/IFNGR1	10
BP	GO:0014902	myotube differentiation	6/204	117/18722	0.00178528421272811	0.0123821683052906	0.00859696809142934	GPX1/PLD3/CD9/MEF2C/IGF1/CD81	6
BP	GO:0048145	regulation of fibroblast proliferation	5/204	80/18722	0.00181397283249458	0.0125550956087565	0.00871703191816617	CD74/FTH1/GAS6/IGF1/NUPR1	5
BP	GO:0120009	intermembrane lipid transfer	4/204	48/18722	0.00183067104559635	0.0126444903004723	0.00877909885937356	APOE/NPC2/PLTP/ABCA1	4
BP	GO:0007613	memory	6/204	118/18722	0.00186418174148303	0.0128494011583047	0.00892136894187757	APOE/SGK1/LGMN/TREM2/SERPINF1/CEBPB	6
BP	GO:0046209	nitric oxide metabolic process	5/204	81/18722	0.0019164787178026	0.0130878676992277	0.00908693681275788	AIF1/RAC1/KLF4/GLA/ACP5	5
BP	GO:0048144	fibroblast proliferation	5/204	81/18722	0.0019164787178026	0.0130878676992277	0.00908693681275788	CD74/FTH1/GAS6/IGF1/NUPR1	5
BP	GO:0010888	negative regulation of lipid storage	3/204	23/18722	0.00192226833392785	0.0130878676992277	0.00908693681275788	TREM2/NFKBIA/ABCA1	3
BP	GO:0035994	response to muscle stretch	3/204	23/18722	0.00192226833392785	0.0130878676992277	0.00908693681275788	GSN/NFKBIA/FOS	3
BP	GO:0072677	eosinophil migration	3/204	23/18722	0.00192226833392785	0.0130878676992277	0.00908693681275788	CCL3/LGALS3/CCL4	3
BP	GO:1903306	negative regulation of regulated secretory pathway	3/204	23/18722	0.00192226833392785	0.0130878676992277	0.00908693681275788	HMOX1/FCGR2B/CD84	3
BP	GO:0002762	negative regulation of myeloid leukocyte differentiation	4/204	49/18722	0.00197660613027601	0.0132627657233578	0.00920836891540974	C1QC/MAFB/CCL3/LILRB4	4
BP	GO:0006778	porphyrin-containing compound metabolic process	4/204	49/18722	0.00197660613027601	0.0132627657233578	0.00920836891540974	SLCO2B1/BLVRB/HMOX1/TMEM14C	4
BP	GO:0030195	negative regulation of blood coagulation	4/204	49/18722	0.00197660613027601	0.0132627657233578	0.00920836891540974	APOE/CD9/SERPING1/PLAU	4
BP	GO:0030225	macrophage differentiation	4/204	49/18722	0.00197660613027601	0.0132627657233578	0.00920836891540974	C1QC/HLA-DRB1/CSF1R/RB1	4
BP	GO:0042304	regulation of fatty acid biosynthetic process	4/204	49/18722	0.00197660613027601	0.0132627657233578	0.00920836891540974	CD74/APOC1/PDK4/INSIG1	4
BP	GO:0052372	modulation by symbiont of entry into host	4/204	49/18722	0.00197660613027601	0.0132627657233578	0.00920836891540974	CD74/HLA-DRB1/CXCL8/GSN	4
BP	GO:1902041	regulation of extrinsic apoptotic signaling pathway via death domain receptors	4/204	49/18722	0.00197660613027601	0.0132627657233578	0.00920836891540974	GPX1/ATF3/HMOX1/LGALS3	4
BP	GO:0007611	learning or memory	9/204	255/18722	0.00197969491353741	0.0132627657233578	0.00920836891540974	APOE/SGK1/LGMN/TREM2/SERPINF1/CEBPB/FOS/MEF2C/PPT1	9
BP	GO:0050679	positive regulation of epithelial cell proliferation	8/204	207/18722	0.0019938329417253	0.0133307670483754	0.00925558239264062	GRN/GLUL/HMOX1/C5AR1/IGF1/NR4A3/NRP2/CXCL12	8
BP	GO:2000146	negative regulation of cell motility	11/204	359/18722	0.00200307949422767	0.0133658577828405	0.00927994597073645	CD74/APOE/AIF1/RAC1/SERPINF1/KLF4/HMOX1/MEF2C/CXCL12/SRGAP1/ADORA3	11
BP	GO:2001057	reactive nitrogen species metabolic process	5/204	82/18722	0.0020231584472949	0.0134729455962288	0.00935429728724103	AIF1/RAC1/KLF4/GLA/ACP5	5
BP	GO:0006633	fatty acid biosynthetic process	7/204	163/18722	0.00209469701984251	0.0139216145871442	0.00966580920530027	CD74/APOC1/PDK4/GPX4/LTC4S/TBXAS1/INSIG1	7
BP	GO:0043500	muscle adaptation	6/204	121/18722	0.00211678088319945	0.0140404731994757	0.0097483330147343	AIF1/GSN/KLF4/HMOX1/IGF1/NR4A3	6
BP	GO:0071825	protein-lipid complex subunit organization	4/204	50/18722	0.00213039372192202	0.0140716669369539	0.00976999089880924	APOE/APOC1/PLTP/ABCA1	4
BP	GO:1900047	negative regulation of hemostasis	4/204	50/18722	0.00213039372192202	0.0140716669369539	0.00976999089880924	APOE/CD9/SERPING1/PLAU	4
BP	GO:0048678	response to axon injury	5/204	83/18722	0.00213411161742017	0.0140716669369539	0.00976999089880924	TYROBP/GRN/TREM2/AIF1/KLF4	5
BP	GO:0001779	natural killer cell differentiation	3/204	24/18722	0.00217936603281248	0.0142855306817492	0.00991847699143759	AXL/GAS6/MERTK	3
BP	GO:0002922	positive regulation of humoral immune response	3/204	24/18722	0.00217936603281248	0.0142855306817492	0.00991847699143759	TREM2/C3/FCGR2B	3
BP	GO:2000679	positive regulation of transcription regulatory region DNA binding	3/204	24/18722	0.00217936603281248	0.0142855306817492	0.00991847699143759	KLF4/RB1/IGF1	3
BP	GO:0042180	cellular ketone metabolic process	8/204	211/18722	0.00224584776602743	0.0146301002900843	0.0101577124674137	CD74/APOC1/PDK4/AKR1B1/EGR1/NR4A3/AKR1A1/INSIG1	8
BP	GO:0043491	protein kinase B signaling	8/204	211/18722	0.00224584776602743	0.0146301002900843	0.0101577124674137	GPX1/CCL3/IL18/AXL/KLF4/GAS6/IGF1/MERTK	8
BP	GO:0032370	positive regulation of lipid transport	5/204	84/18722	0.00224943809425765	0.0146301002900843	0.0101577124674137	APOE/TREM2/PLTP/NFKBIA/ABCA1	5
BP	GO:0045445	myoblast differentiation	5/204	84/18722	0.00224943809425765	0.0146301002900843	0.0101577124674137	IL18/RB1/MEF2C/IGF1/ID3	5
BP	GO:0043370	regulation of CD4-positive, alpha-beta T cell differentiation	4/204	51/18722	0.00229224514542593	0.0148795641187551	0.0103309157806115	HLA-DRA/HLA-DRB1/CD83/IL18	4
BP	GO:0030168	platelet activation	6/204	123/18722	0.00229899263311249	0.0148944425823548	0.0103412459322992	APOE/FCER1G/CD9/AXL/HSPB1/MERTK	6
BP	GO:0001656	metanephros development	5/204	85/18722	0.00236923797362919	0.0152902751850239	0.0106160734238008	AKR1B1/EGR1/CTSH/HES1/ID3	5
BP	GO:0055072	iron ion homeostasis	5/204	85/18722	0.00236923797362919	0.0152902751850239	0.0106160734238008	FTL/SLC40A1/FTH1/NCOA4/HMOX1	5
BP	GO:0072330	monocarboxylic acid biosynthetic process	8/204	214/18722	0.00245077598872258	0.0157695471205332	0.010948833037069	CD74/APOC1/PDK4/GPX4/LTC4S/TBXAS1/SDS/INSIG1	8
BP	GO:0098581	detection of external biotic stimulus	3/204	25/18722	0.00245682124744519	0.0157695471205332	0.010948833037069	HLA-DRB1/LY96/TREM2	3
BP	GO:0021545	cranial nerve development	4/204	52/18722	0.0024623702054796	0.0157695471205332	0.010948833037069	MAFB/SLC1A3/HES1/NRP2	4
BP	GO:0048260	positive regulation of receptor-mediated endocytosis	4/204	52/18722	0.0024623702054796	0.0157695471205332	0.010948833037069	DAB2/CD63/C3/PPT1	4
BP	GO:0034103	regulation of tissue remodeling	5/204	86/18722	0.00249361154150688	0.0158783683490619	0.0110243878677146	CST3/PDK4/IL18/CSF1R/GPNMB	5
BP	GO:0035023	regulation of Rho protein signal transduction	5/204	86/18722	0.00249361154150688	0.0158783683490619	0.0110243878677146	APOE/RAC1/LPAR6/ABL2/ABCA1	5
BP	GO:2000117	negative regulation of cysteine-type endopeptidase activity	5/204	86/18722	0.00249361154150688	0.0158783683490619	0.0110243878677146	GPX1/HERPUD1/PLAUR/KLF4/GAS6	5
BP	GO:0050808	synapse organization	12/204	426/18722	0.00254820853322128	0.0161951732444082	0.0112443462392494	C1QA/C1QB/C1QC/APOE/LGMN/TREM2/C3/SDCBP/C5AR1/MEF2C/FCGR2B/NRP2	12
BP	GO:0001776	leukocyte homeostasis	5/204	87/18722	0.00262265923473545	0.0166367169292611	0.0115509110408303	CD74/GPR183/AXL/MEF2C/MERTK	5
BP	GO:0043620	regulation of DNA-templated transcription in response to stress	4/204	53/18722	0.00264097706432545	0.0166580874076226	0.0115657486133816	EGR1/ATF3/CEBPB/HMOX1	4
BP	GO:0045806	negative regulation of endocytosis	4/204	53/18722	0.00264097706432545	0.0166580874076226	0.0115657486133816	APOC1/RAC1/SDCBP/LGALS3	4
BP	GO:0050819	negative regulation of coagulation	4/204	53/18722	0.00264097706432545	0.0166580874076226	0.0115657486133816	APOE/CD9/SERPING1/PLAU	4
BP	GO:0048469	cell maturation	7/204	171/18722	0.00274129843595458	0.0172481326356355	0.0119754183798279	C1QA/C3/AKR1B1/AXL/HES1/NR4A2/RB1	7
BP	GO:0045088	regulation of innate immune response	8/204	218/18722	0.00274650285075423	0.0172481326356355	0.0119754183798279	APOE/TYROBP/GRN/A2M/TREM2/VSIG4/SERPING1/FCGR2B	8
BP	GO:0019883	antigen processing and presentation of endogenous antigen	3/204	26/18722	0.00275516088167196	0.0172481326356355	0.0119754183798279	CD74/HLA-DRA/HLA-DRB1	3
BP	GO:0045672	positive regulation of osteoclast differentiation	3/204	26/18722	0.00275516088167196	0.0172481326356355	0.0119754183798279	TYROBP/TREM2/FOS	3
BP	GO:0006639	acylglycerol metabolic process	6/204	128/18722	0.0028061628811637	0.0175345841340752	0.01217430231769	APOE/APOC1/GPX1/C3/ABHD12/INSIG1	6
BP	GO:0006968	cellular defense response	4/204	54/18722	0.00282827212461713	0.0175961899494317	0.0122170753777719	TYROBP/LY96/LGALS3BP/C5AR1	4
BP	GO:1902893	regulation of pri-miRNA transcription by RNA polymerase II	4/204	54/18722	0.00282827212461713	0.0175961899494317	0.0122170753777719	EGR1/KLF4/LILRB4/FOS	4
BP	GO:1901136	carbohydrate derivative catabolic process	7/204	172/18722	0.0028318128007162	0.0175961899494317	0.0122170753777719	CST3/CTSL/HEXA/HEXB/FUCA1/NPL/GLA	7
BP	GO:0006638	neutral lipid metabolic process	6/204	129/18722	0.00291690797272971	0.0180578210237693	0.0125375869003295	APOE/APOC1/GPX1/C3/ABHD12/INSIG1	6
BP	GO:0034101	erythrocyte homeostasis	6/204	129/18722	0.00291690797272971	0.0180578210237693	0.0125375869003295	MAFB/AXL/HMOX1/TMEM14C/RB1/PRDX1	6
BP	GO:0000768	syncytium formation by plasma membrane fusion	4/204	55/18722	0.00302445991726136	0.0186202016637288	0.0129280490793085	TYROBP/TREM2/CD9/CD81	4
BP	GO:0061614	pri-miRNA transcription by RNA polymerase II	4/204	55/18722	0.00302445991726136	0.0186202016637288	0.0129280490793085	EGR1/KLF4/LILRB4/FOS	4
BP	GO:0140253	cell-cell fusion	4/204	55/18722	0.00302445991726136	0.0186202016637288	0.0129280490793085	TYROBP/TREM2/CD9/CD81	4
BP	GO:0045638	negative regulation of myeloid cell differentiation	5/204	90/18722	0.00303885288269498	0.0186401563061455	0.0129419036336889	C1QC/MAFB/CCL3/LILRB4/NFKBIA	5
BP	GO:0046849	bone remodeling	5/204	90/18722	0.00303885288269498	0.0186401563061455	0.0129419036336889	PDK4/CSF1R/RAC1/TPP1/ACP5	5
BP	GO:0000302	response to reactive oxygen species	8/204	222/18722	0.00306941460379888	0.0187237680679843	0.012999955473308	APOE/GPX1/AXL/KLF4/FOS/HMOX1/NR4A3/PRDX1	8
BP	GO:0010758	regulation of macrophage chemotaxis	3/204	27/18722	0.00307488742725796	0.0187237680679843	0.012999955473308	CSF1R/C3AR1/C5AR1	3
BP	GO:0032703	negative regulation of interleukin-2 production	3/204	27/18722	0.00307488742725796	0.0187237680679843	0.012999955473308	VSIG4/LAPTM5/LILRB4	3
BP	GO:0034377	plasma lipoprotein particle assembly	3/204	27/18722	0.00307488742725796	0.0187237680679843	0.012999955473308	APOE/APOC1/ABCA1	3
BP	GO:0010634	positive regulation of epithelial cell migration	7/204	176/18722	0.00321700005968934	0.0195244680457936	0.0135558833197332	GRN/LGMN/RAC1/CTSH/HMOX1/HSPB1/NRP2	7
BP	GO:0002711	positive regulation of T cell mediated immunity	4/204	56/18722	0.00322974299411422	0.0195244680457936	0.0135558833197332	HLA-DRA/HLA-DRB1/IL18/CD81	4
BP	GO:0046456	icosanoid biosynthetic process	4/204	56/18722	0.00322974299411422	0.0195244680457936	0.0135558833197332	CD74/LTC4S/MGST2/TBXAS1	4
BP	GO:1904645	response to amyloid-beta	4/204	56/18722	0.00322974299411422	0.0195244680457936	0.0135558833197332	LGMN/TREM2/IGF1/FCGR2B	4
BP	GO:0010565	regulation of cellular ketone metabolic process	6/204	133/18722	0.00339285823165099	0.0203225820340365	0.0141100157076217	CD74/APOC1/PDK4/EGR1/NR4A3/INSIG1	6
BP	GO:0010595	positive regulation of endothelial cell migration	6/204	133/18722	0.00339285823165099	0.0203225820340365	0.0141100157076217	GRN/LGMN/RAC1/HMOX1/HSPB1/NRP2	6
BP	GO:1903052	positive regulation of proteolysis involved in cellular protein catabolic process	6/204	133/18722	0.00339285823165099	0.0203225820340365	0.0141100157076217	DAB2/TREM2/HERPUD1/LAPTM5/CTSC/NUPR1	6
BP	GO:0010575	positive regulation of vascular endothelial growth factor production	3/204	28/18722	0.00341647954027176	0.0203225820340365	0.0141100157076217	C3/C3AR1/C5AR1	3
BP	GO:0010818	T cell chemotaxis	3/204	28/18722	0.00341647954027176	0.0203225820340365	0.0141100157076217	CCL3/CXCL16/GPR183	3
BP	GO:0010884	positive regulation of lipid storage	3/204	28/18722	0.00341647954027176	0.0203225820340365	0.0141100157076217	MSR1/C3/PLIN2	3
BP	GO:0032801	receptor catabolic process	3/204	28/18722	0.00341647954027176	0.0203225820340365	0.0141100157076217	APOE/LGMN/LAPTM5	3
BP	GO:0045589	regulation of regulatory T cell differentiation	3/204	28/18722	0.00341647954027176	0.0203225820340365	0.0141100157076217	HLA-DRA/HLA-DRB1/LILRB4	3
BP	GO:0045671	negative regulation of osteoclast differentiation	3/204	28/18722	0.00341647954027176	0.0203225820340365	0.0141100157076217	MAFB/CCL3/LILRB4	3
BP	GO:0006949	syncytium formation	4/204	57/18722	0.00344432182540798	0.0204518079260015	0.0141997375432824	TYROBP/TREM2/CD9/CD81	4
BP	GO:0019217	regulation of fatty acid metabolic process	5/204	93/18722	0.00350073576120099	0.0207499284569059	0.0144067233173725	CD74/APOC1/PDK4/NR4A3/INSIG1	5
BP	GO:0021700	developmental maturation	9/204	280/18722	0.0036924752327657	0.0218439976193857	0.0151663380672089	C1QA/CD63/C3/AKR1B1/AXL/HES1/NR4A2/RB1/IGF1	9
BP	GO:0045444	fat cell differentiation	8/204	229/18722	0.00370491972784674	0.0218439976193857	0.0151663380672089	GPX1/MAFB/KLF4/CEBPB/HES1/NR4A2/NR4A3/INSIG1	8
BP	GO:0071695	anatomical structure maturation	8/204	229/18722	0.00370491972784674	0.0218439976193857	0.0151663380672089	C1QA/C3/AKR1B1/AXL/HES1/NR4A2/RB1/IGF1	8
BP	GO:0062012	regulation of small molecule metabolic process	10/204	334/18722	0.00373634745942494	0.0219905097832	0.0152680618013936	CD74/APOE/APOC1/TREM2/PDK4/EGR1/IGF1/NR4A3/NUPR1/INSIG1	10
BP	GO:0090025	regulation of monocyte chemotaxis	3/204	29/18722	0.00378039260675751	0.0221328414787922	0.0153668830268233	LGMN/AIF1/CXCL12	3
BP	GO:1902175	regulation of oxidative stress-induced intrinsic apoptotic signaling pathway	3/204	29/18722	0.00378039260675751	0.0221328414787922	0.0153668830268233	GPX1/TREM2/HSPB1	3
BP	GO:1903902	positive regulation of viral life cycle	3/204	29/18722	0.00378039260675751	0.0221328414787922	0.0153668830268233	CD74/HLA-DRB1/AXL	3
BP	GO:0002532	production of molecular mediator involved in inflammatory response	5/204	95/18722	0.0038353809947751	0.0224155221425405	0.0155631488654382	GRN/PLD3/TREM2/LILRB4/PLD4	5
BP	GO:0040013	negative regulation of locomotion	11/204	391/18722	0.00384611925778038	0.0224390517953923	0.0155794855578318	CD74/APOE/AIF1/RAC1/SERPINF1/KLF4/HMOX1/MEF2C/CXCL12/SRGAP1/ADORA3	11
BP	GO:0019369	arachidonic acid metabolic process	4/204	59/18722	0.00390215764083162	0.0226580369182412	0.0157315274350873	GPX1/GPX4/TBXAS1/ABHD12	4
BP	GO:0033013	tetrapyrrole metabolic process	4/204	59/18722	0.00390215764083162	0.0226580369182412	0.0157315274350873	SLCO2B1/BLVRB/HMOX1/TMEM14C	4
BP	GO:0045732	positive regulation of protein catabolic process	8/204	231/18722	0.0039039872165441	0.0226580369182412	0.0157315274350873	APOE/DAB2/TREM2/HERPUD1/LAPTM5/CTSC/NUPR1/CD81	8
BP	GO:0007265	Ras protein signal transduction	10/204	337/18722	0.00397826563393054	0.0230491196087172	0.0160030570515677	APOE/AIF1/RAC1/SDCBP/TIMP2/RB1/IGF1/LPAR6/ABL2/ABCA1	10
BP	GO:0015914	phospholipid transport	5/204	96/18722	0.00401102138265553	0.0231186973831335	0.0160513650612622	APOE/NPC2/APOC1/PLTP/ABCA1	5
BP	GO:0042632	cholesterol homeostasis	5/204	96/18722	0.00401102138265553	0.0231186973831335	0.0160513650612622	APOE/NPC2/IL18/ABCA1/INSIG1	5
BP	GO:1901655	cellular response to ketone	5/204	96/18722	0.00401102138265553	0.0231186973831335	0.0160513650612622	AKR1B1/SERPINF1/KLF4/NCOA4/GAS6	5
BP	GO:0034368	protein-lipid complex remodeling	3/204	30/18722	0.0041670592978702	0.0238944755279246	0.0165899896213845	APOE/APOC1/PLTP	3
BP	GO:0034369	plasma lipoprotein particle remodeling	3/204	30/18722	0.0041670592978702	0.0238944755279246	0.0165899896213845	APOE/APOC1/PLTP	3
BP	GO:0043032	positive regulation of macrophage activation	3/204	30/18722	0.0041670592978702	0.0238944755279246	0.0165899896213845	CCL3/TREM2/CTSC	3
BP	GO:0055092	sterol homeostasis	5/204	97/18722	0.00419234018026745	0.0239982760661542	0.0166620585751437	APOE/NPC2/IL18/ABCA1/INSIG1	5
BP	GO:0006869	lipid transport	11/204	398/18722	0.00438993956877161	0.0250555622182903	0.0173961347958279	APOE/NPC2/APOC1/PSAP/TREM2/MSR1/SLCO2B1/PLTP/NFKBIA/PLIN2/ABCA1	11
BP	GO:0043954	cellular component maintenance	4/204	61/18722	0.00439952588158433	0.0250555622182903	0.0173961347958279	APOE/TREM2/CSF1R/FCGR2B	4
BP	GO:2000401	regulation of lymphocyte migration	4/204	61/18722	0.00439952588158433	0.0250555622182903	0.0173961347958279	CCL3/AIF1/CCL4/CXCL12	4
BP	GO:0061136	regulation of proteasomal protein catabolic process	7/204	187/18722	0.00448379388800525	0.025492045863268	0.0176991864000207	APOE/DAB2/GPX1/TREM2/HERPUD1/SDCBP/NUPR1	7
BP	GO:0019318	hexose metabolic process	8/204	237/18722	0.00455109886167223	0.0257584909987579	0.0178841798738168	PDK4/AKR1B1/ATF3/GAA/IGF1/FUCA1/AKR1A1/SDS	8
BP	GO:0031341	regulation of cell killing	5/204	99/18722	0.00457241115746351	0.0257584909987579	0.0178841798738168	HLA-DRA/HLA-DRB1/TYROBP/CD59/FCGR2B	5
BP	GO:0002828	regulation of type 2 immune response	3/204	31/18722	0.00457689011464618	0.0257584909987579	0.0178841798738168	CD74/IL18/CD81	3
BP	GO:0032148	activation of protein kinase B activity	3/204	31/18722	0.00457689011464618	0.0257584909987579	0.0178841798738168	IL18/GAS6/IGF1	3
BP	GO:0045066	regulatory T cell differentiation	3/204	31/18722	0.00457689011464618	0.0257584909987579	0.0178841798738168	HLA-DRA/HLA-DRB1/LILRB4	3
BP	GO:0065005	protein-lipid complex assembly	3/204	31/18722	0.00457689011464618	0.0257584909987579	0.0178841798738168	APOE/APOC1/ABCA1	3
BP	GO:0032623	interleukin-2 production	4/204	62/18722	0.00466351107241399	0.0261140996902512	0.0181310798107605	CD83/VSIG4/LAPTM5/LILRB4	4
BP	GO:0032663	regulation of interleukin-2 production	4/204	62/18722	0.00466351107241399	0.0261140996902512	0.0181310798107605	CD83/VSIG4/LAPTM5/LILRB4	4
BP	GO:0032731	positive regulation of interleukin-1 beta production	4/204	62/18722	0.00466351107241399	0.0261140996902512	0.0181310798107605	TYROBP/CCL3/EGR1/HSPB1	4
BP	GO:0046578	regulation of Ras protein signal transduction	7/204	189/18722	0.00474966871224498	0.026552077767617	0.0184351690028167	APOE/RAC1/TIMP2/IGF1/LPAR6/ABL2/ABCA1	7
BP	GO:0006641	triglyceride metabolic process	5/204	100/18722	0.00477136165437651	0.0265844366843011	0.0184576358735091	APOE/APOC1/GPX1/C3/INSIG1	5
BP	GO:0019218	regulation of steroid metabolic process	5/204	100/18722	0.00477136165437651	0.0265844366843011	0.0184576358735091	APOE/APOC1/ASAH1/EGR1/INSIG1	5
BP	GO:0002704	negative regulation of leukocyte mediated immunity	4/204	63/18722	0.00493794594680166	0.0273286430393233	0.0189743400669767	LILRB4/HMOX1/FCGR2B/CD84	4
BP	GO:0034367	protein-containing complex remodeling	3/204	32/18722	0.00501027392257849	0.0273286430393233	0.0189743400669767	APOE/APOC1/PLTP	3
BP	GO:0002084	protein depalmitoylation	2/204	10/18722	0.00501937984628912	0.0273286430393233	0.0189743400669767	PPT1/ABHD12	2
BP	GO:0002524	hypersensitivity	2/204	10/18722	0.00501937984628912	0.0273286430393233	0.0189743400669767	C3/FCGR2B	2
BP	GO:0016139	glycoside catabolic process	2/204	10/18722	0.00501937984628912	0.0273286430393233	0.0189743400669767	FUCA1/GLA	2
BP	GO:0019062	virion attachment to host cell	2/204	10/18722	0.00501937984628912	0.0273286430393233	0.0189743400669767	GAS6/CD81	2
BP	GO:0030638	polyketide metabolic process	2/204	10/18722	0.00501937984628912	0.0273286430393233	0.0189743400669767	AKR1B1/AKR1A1	2
BP	GO:0030647	aminoglycoside antibiotic metabolic process	2/204	10/18722	0.00501937984628912	0.0273286430393233	0.0189743400669767	AKR1B1/AKR1A1	2
BP	GO:0035747	natural killer cell chemotaxis	2/204	10/18722	0.00501937984628912	0.0273286430393233	0.0189743400669767	CCL3/CCL4	2
BP	GO:0044598	doxorubicin metabolic process	2/204	10/18722	0.00501937984628912	0.0273286430393233	0.0189743400669767	AKR1B1/AKR1A1	2
BP	GO:0060068	vagina development	2/204	10/18722	0.00501937984628912	0.0273286430393233	0.0189743400669767	AXL/MERTK	2
BP	GO:0070391	response to lipoteichoic acid	2/204	10/18722	0.00501937984628912	0.0273286430393233	0.0189743400669767	TREM2/CD14	2
BP	GO:0071223	cellular response to lipoteichoic acid	2/204	10/18722	0.00501937984628912	0.0273286430393233	0.0189743400669767	TREM2/CD14	2
BP	GO:0097278	complement-dependent cytotoxicity	2/204	10/18722	0.00501937984628912	0.0273286430393233	0.0189743400669767	C3/CD59	2
BP	GO:0033674	positive regulation of kinase activity	12/204	467/18722	0.00529449728482556	0.0287796819888973	0.0199817997655804	CD74/HLA-DRB1/TREM2/IL18/CSF1R/EGR1/AXL/FCGR1A/GAS6/IGF1/CD81/MERTK	12
BP	GO:0030004	cellular monovalent inorganic cation homeostasis	5/204	103/18722	0.00540505558392137	0.029332955871833	0.0203659391020961	GRN/SLC1A3/PPT1/RAB20/KCNMA1	5
BP	GO:0002431	Fc receptor mediated stimulatory signaling pathway	3/204	33/18722	0.00546757847616424	0.0295284569399306	0.0205016759458246	FCER1G/NR4A3/FCGR2B	3
BP	GO:0045920	negative regulation of exocytosis	3/204	33/18722	0.00546757847616424	0.0295284569399306	0.0205016759458246	HMOX1/FCGR2B/CD84	3
BP	GO:0046685	response to arsenic-containing substance	3/204	33/18722	0.00546757847616424	0.0295284569399306	0.0205016759458246	SERPINF1/ATF3/HMOX1	3
BP	GO:0030193	regulation of blood coagulation	4/204	66/18722	0.00582576886887619	0.0312609074296197	0.0217045203275695	APOE/CD9/SERPING1/PLAU	4
BP	GO:0042093	T-helper cell differentiation	4/204	66/18722	0.00582576886887619	0.0312609074296197	0.0217045203275695	HLA-DRA/HLA-DRB1/IL18/GPR183	4
BP	GO:0071300	cellular response to retinoic acid	4/204	66/18722	0.00582576886887619	0.0312609074296197	0.0217045203275695	SERPINF1/KLF4/ABL2/ABCA1	4
BP	GO:1905953	negative regulation of lipid localization	4/204	66/18722	0.00582576886887619	0.0312609074296197	0.0217045203275695	APOC1/TREM2/NFKBIA/ABCA1	4
BP	GO:0032368	regulation of lipid transport	6/204	149/18722	0.00589026609678407	0.0315563454512005	0.0219096436292322	APOE/APOC1/TREM2/PLTP/NFKBIA/ABCA1	6
BP	GO:0034383	low-density lipoprotein particle clearance	3/204	34/18722	0.00594915093358855	0.031644622271448	0.0219709344296938	TREM2/LIPA/HMOX1	3
BP	GO:0048261	negative regulation of receptor-mediated endocytosis	3/204	34/18722	0.00594915093358855	0.031644622271448	0.0219709344296938	APOC1/RAC1/SDCBP	3
BP	GO:0050869	negative regulation of B cell activation	3/204	34/18722	0.00594915093358855	0.031644622271448	0.0219709344296938	TYROBP/LAPTM5/FCGR2B	3
BP	GO:1990000	amyloid fibril formation	3/204	34/18722	0.00594915093358855	0.031644622271448	0.0219709344296938	APOE/TREM2/GSN	3
BP	GO:0001867	complement activation, lectin pathway	2/204	11/18722	0.00609097298991882	0.031644622271448	0.0219709344296938	A2M/SERPING1	2
BP	GO:0002357	defense response to tumor cell	2/204	11/18722	0.00609097298991882	0.031644622271448	0.0219709344296938	LAPTM5/KLF4	2
BP	GO:0007042	lysosomal lumen acidification	2/204	11/18722	0.00609097298991882	0.031644622271448	0.0219709344296938	GRN/PPT1	2
BP	GO:0010887	negative regulation of cholesterol storage	2/204	11/18722	0.00609097298991882	0.031644622271448	0.0219709344296938	TREM2/ABCA1	2
BP	GO:0019372	lipoxygenase pathway	2/204	11/18722	0.00609097298991882	0.031644622271448	0.0219709344296938	GPX1/GPX4	2
BP	GO:0034350	regulation of glial cell apoptotic process	2/204	11/18722	0.00609097298991882	0.031644622271448	0.0219709344296938	TREM2/GAS6	2
BP	GO:0035457	cellular response to interferon-alpha	2/204	11/18722	0.00609097298991882	0.031644622271448	0.0219709344296938	AXL/GAS6	2
BP	GO:0045657	positive regulation of monocyte differentiation	2/204	11/18722	0.00609097298991882	0.031644622271448	0.0219709344296938	CD74/HLA-DRB1	2
BP	GO:0046598	positive regulation of viral entry into host cell	2/204	11/18722	0.00609097298991882	0.031644622271448	0.0219709344296938	CD74/HLA-DRB1	2
BP	GO:0048102	autophagic cell death	2/204	11/18722	0.00609097298991882	0.031644622271448	0.0219709344296938	TREM2/LAPTM5	2
BP	GO:0071888	macrophage apoptotic process	2/204	11/18722	0.00609097298991882	0.031644622271448	0.0219709344296938	CTSL/MEF2C	2
BP	GO:0075294	positive regulation by symbiont of entry into host	2/204	11/18722	0.00609097298991882	0.031644622271448	0.0219709344296938	CD74/HLA-DRB1	2
BP	GO:1990440	positive regulation of transcription from RNA polymerase II promoter in response to endoplasmic reticulum stress	2/204	11/18722	0.00609097298991882	0.031644622271448	0.0219709344296938	ATF3/CEBPB	2
BP	GO:2000644	regulation of receptor catabolic process	2/204	11/18722	0.00609097298991882	0.031644622271448	0.0219709344296938	APOE/LAPTM5	2
BP	GO:0050864	regulation of B cell activation	7/204	198/18722	0.00609576838102456	0.031644622271448	0.0219709344296938	CD74/TYROBP/GPR183/LAPTM5/MEF2C/FCGR2B/CD81	7
BP	GO:0006090	pyruvate metabolic process	5/204	106/18722	0.00609606244176265	0.031644622271448	0.0219709344296938	PDK4/IGF1/NR4A3/NUPR1/SDS	5
BP	GO:0072665	protein localization to vacuole	4/204	67/18722	0.00614380868803493	0.0318430270451175	0.0221086873229164	MFSD1/LAPTM5/NCOA4/CD81	4
BP	GO:1901653	cellular response to peptide	10/204	359/18722	0.00615439596388824	0.0318485227666848	0.0221125030151109	LGMN/TREM2/PDK4/AKR1B1/KLF4/NR4A2/IGF1/NR4A3/FCGR2B/INSIG1	10
BP	GO:0055067	monovalent inorganic cation homeostasis	6/204	151/18722	0.00627707101812048	0.0324331505619424	0.022518411445466	GRN/PDK4/SLC1A3/PPT1/RAB20/KCNMA1	6
BP	GO:0032526	response to retinoic acid	5/204	107/18722	0.00633958513380687	0.0327056066393771	0.0227075783301562	CTSH/SERPINF1/KLF4/ABL2/ABCA1	5
BP	GO:0034405	response to fluid shear stress	3/204	35/18722	0.00645531836170704	0.0331391492395124	0.023008587960113	KLF4/MEF2C/ABCA1	3
BP	GO:0002294	CD4-positive, alpha-beta T cell differentiation involved in immune response	4/204	68/18722	0.00647318709344947	0.0331391492395124	0.023008587960113	HLA-DRA/HLA-DRB1/IL18/GPR183	4
BP	GO:0009988	cell-cell recognition	4/204	68/18722	0.00647318709344947	0.0331391492395124	0.023008587960113	FOLR2/CD9/LGALS3/CD81	4
BP	GO:0042531	positive regulation of tyrosine phosphorylation of STAT protein	4/204	68/18722	0.00647318709344947	0.0331391492395124	0.023008587960113	IL18/CSF1R/HES1/IGF1	4
BP	GO:1900046	regulation of hemostasis	4/204	68/18722	0.00647318709344947	0.0331391492395124	0.023008587960113	APOE/CD9/SERPING1/PLAU	4
BP	GO:0002832	negative regulation of response to biotic stimulus	5/204	108/18722	0.00658986058603139	0.0336848684084143	0.0233874820412027	GRN/A2M/VSIG4/SERPING1/FGL2	5
BP	GO:0051098	regulation of binding	10/204	363/18722	0.00663431277267764	0.0338603169451318	0.0235092963660172	APOE/DAB2/CTSZ/PLAUR/KLF4/NFKBIA/HES1/HMOX1/RB1/IGF1	10
BP	GO:0120254	olefinic compound metabolic process	6/204	153/18722	0.00668204700661462	0.0340519560108425	0.0236423518125565	GPX1/AKR1B1/EGR1/GPX4/TBXAS1/ABHD12	6
BP	GO:0002287	alpha-beta T cell activation involved in immune response	4/204	69/18722	0.00681407313839701	0.0345666866489548	0.0239997304850498	HLA-DRA/HLA-DRB1/IL18/GPR183	4
BP	GO:0002293	alpha-beta T cell differentiation involved in immune response	4/204	69/18722	0.00681407313839701	0.0345666866489548	0.0239997304850498	HLA-DRA/HLA-DRB1/IL18/GPR183	4
BP	GO:0050810	regulation of steroid biosynthetic process	4/204	69/18722	0.00681407313839701	0.0345666866489548	0.0239997304850498	APOE/ASAH1/EGR1/INSIG1	4
BP	GO:0030224	monocyte differentiation	3/204	36/18722	0.00698638823148678	0.0352802052233539	0.0244951280814571	CD74/HLA-DRB1/CSF1R	3
BP	GO:0036314	response to sterol	3/204	36/18722	0.00698638823148678	0.0352802052233539	0.0244951280814571	CCL3/ABCA1/INSIG1	3
BP	GO:0042092	type 2 immune response	3/204	36/18722	0.00698638823148678	0.0352802052233539	0.0244951280814571	CD74/IL18/CD81	3
BP	GO:0006665	sphingolipid metabolic process	6/204	155/18722	0.00710566736397764	0.0358284253360139	0.0248757585735821	PSAP/ASAH1/HEXA/PPT1/HEXB/GLA	6
BP	GO:0002863	positive regulation of inflammatory response to antigenic stimulus	2/204	12/18722	0.00725699988559443	0.0359409638778403	0.0249538943434475	C3/CD81	2
BP	GO:0032490	detection of molecule of bacterial origin	2/204	12/18722	0.00725699988559443	0.0359409638778403	0.0249538943434475	LY96/TREM2	2
BP	GO:0032823	regulation of natural killer cell differentiation	2/204	12/18722	0.00725699988559443	0.0359409638778403	0.0249538943434475	AXL/GAS6	2
BP	GO:0033004	negative regulation of mast cell activation	2/204	12/18722	0.00725699988559443	0.0359409638778403	0.0249538943434475	HMOX1/CD84	2
BP	GO:0044650	adhesion of symbiont to host cell	2/204	12/18722	0.00725699988559443	0.0359409638778403	0.0249538943434475	GAS6/CD81	2
BP	GO:0048548	regulation of pinocytosis	2/204	12/18722	0.00725699988559443	0.0359409638778403	0.0249538943434475	AXL/PPT1	2
BP	GO:0060907	positive regulation of macrophage cytokine production	2/204	12/18722	0.00725699988559443	0.0359409638778403	0.0249538943434475	CD74/LAPTM5	2
BP	GO:0061517	macrophage proliferation	2/204	12/18722	0.00725699988559443	0.0359409638778403	0.0249538943434475	TREM2/CSF1R	2
BP	GO:0140052	cellular response to oxidised low-density lipoprotein particle stimulus	2/204	12/18722	0.00725699988559443	0.0359409638778403	0.0249538943434475	CD68/TREM2	2
BP	GO:1902563	regulation of neutrophil activation	2/204	12/18722	0.00725699988559443	0.0359409638778403	0.0249538943434475	GRN/FCGR2B	2
BP	GO:1902950	regulation of dendritic spine maintenance	2/204	12/18722	0.00725699988559443	0.0359409638778403	0.0249538943434475	APOE/FCGR2B	2
BP	GO:1903909	regulation of receptor clustering	2/204	12/18722	0.00725699988559443	0.0359409638778403	0.0249538943434475	GSN/CD81	2
BP	GO:0005996	monosaccharide metabolic process	8/204	257/18722	0.00731682919555716	0.0361836686401592	0.025122404821245	PDK4/AKR1B1/ATF3/GAA/IGF1/FUCA1/AKR1A1/SDS	8
BP	GO:0008344	adult locomotory behavior	4/204	71/18722	0.00753102912878649	0.0369722511529055	0.0256699194836522	NR4A2/PPT1/ABHD12/CXCL12	4
BP	GO:0045824	negative regulation of innate immune response	4/204	71/18722	0.00753102912878649	0.0369722511529055	0.0256699194836522	GRN/A2M/VSIG4/SERPING1	4
BP	GO:0050818	regulation of coagulation	4/204	71/18722	0.00753102912878649	0.0369722511529055	0.0256699194836522	APOE/CD9/SERPING1/PLAU	4
BP	GO:0002369	T cell cytokine production	3/204	37/18722	0.00754264890406269	0.0369722511529055	0.0256699194836522	IL18/LILRB4/CD81	3
BP	GO:0002724	regulation of T cell cytokine production	3/204	37/18722	0.00754264890406269	0.0369722511529055	0.0256699194836522	IL18/LILRB4/CD81	3
BP	GO:0045730	respiratory burst	3/204	37/18722	0.00754264890406269	0.0369722511529055	0.0256699194836522	GRN/TREM2/RAC1	3
BP	GO:0001676	long-chain fatty acid metabolic process	5/204	112/18722	0.00766037321267141	0.0374395141081294	0.0259943412341343	GPX1/GPX4/LTC4S/TBXAS1/ABHD12	5
BP	GO:0002526	acute inflammatory response	5/204	112/18722	0.00766037321267141	0.0374395141081294	0.0259943412341343	CD163/C3/CEBPB/FCGR2B/NUPR1	5
BP	GO:0002534	cytokine production involved in inflammatory response	4/204	72/18722	0.00790742180861648	0.0384222545148327	0.0266766601713576	PLD3/TREM2/LILRB4/PLD4	4
BP	GO:0032729	positive regulation of interferon-gamma production	4/204	72/18722	0.00790742180861648	0.0384222545148327	0.0266766601713576	HLA-DPA1/HLA-DPB1/CD14/IL18	4
BP	GO:0043903	regulation of biological process involved in symbiotic interaction	4/204	72/18722	0.00790742180861648	0.0384222545148327	0.0266766601713576	CD74/HLA-DRB1/CXCL8/GSN	4
BP	GO:1900015	regulation of cytokine production involved in inflammatory response	4/204	72/18722	0.00790742180861648	0.0384222545148327	0.0266766601713576	PLD3/TREM2/LILRB4/PLD4	4
BP	GO:0009595	detection of biotic stimulus	3/204	38/18722	0.00812437010756445	0.0393619844486782	0.0273291168378026	HLA-DRB1/LY96/TREM2	3
BP	GO:1903580	positive regulation of ATP metabolic process	3/204	38/18722	0.00812437010756445	0.0393619844486782	0.0273291168378026	TREM2/IGF1/NUPR1	3
BP	GO:0010506	regulation of autophagy	9/204	317/18722	0.00814538284651437	0.0394066785179414	0.027360148033459	PSAP/TREM2/DRAM2/ATP6V0B/HMOX1/HSPB1/ABL2/NUPR1/CTSA	9
BP	GO:0031330	negative regulation of cellular catabolic process	8/204	262/18722	0.00817307789170936	0.0394835251329254	0.0274135028159707	CST3/APOC1/TREM2/SDCBP/TIMP2/HMOX1/NUPR1/CTSA	8
BP	GO:0032732	positive regulation of interleukin-1 production	4/204	73/18722	0.00829596751004723	0.0399616994035849	0.0277455003179951	TYROBP/CCL3/EGR1/HSPB1	4
BP	GO:0050848	regulation of calcium-mediated signaling	4/204	73/18722	0.00829596751004723	0.0399616994035849	0.0277455003179951	CCL3/TREM2/IGF1/CCL4	4
BP	GO:0010745	negative regulation of macrophage derived foam cell differentiation	2/204	13/18722	0.00851529593254049	0.0402639806258598	0.0279553748697265	NFKBIA/ABCA1	2
BP	GO:0016322	neuron remodeling	2/204	13/18722	0.00851529593254049	0.0402639806258598	0.0279553748697265	C1QA/C3	2
BP	GO:0032494	response to peptidoglycan	2/204	13/18722	0.00851529593254049	0.0402639806258598	0.0279553748697265	TREM2/C5AR1	2
BP	GO:0036005	response to macrophage colony-stimulating factor	2/204	13/18722	0.00851529593254049	0.0402639806258598	0.0279553748697265	TREM2/CSF1R	2
BP	GO:0036006	cellular response to macrophage colony-stimulating factor stimulus	2/204	13/18722	0.00851529593254049	0.0402639806258598	0.0279553748697265	TREM2/CSF1R	2
BP	GO:0060100	positive regulation of phagocytosis, engulfment	2/204	13/18722	0.00851529593254049	0.0402639806258598	0.0279553748697265	TREM2/C3	2
BP	GO:0061469	regulation of type B pancreatic cell proliferation	2/204	13/18722	0.00851529593254049	0.0402639806258598	0.0279553748697265	NR4A3/NUPR1	2
BP	GO:0110096	cellular response to aldehyde	2/204	13/18722	0.00851529593254049	0.0402639806258598	0.0279553748697265	AKR1B1/AKR1A1	2
BP	GO:1900272	negative regulation of long-term synaptic potentiation	2/204	13/18722	0.00851529593254049	0.0402639806258598	0.0279553748697265	APOE/TYROBP	2
BP	GO:1903977	positive regulation of glial cell migration	2/204	13/18722	0.00851529593254049	0.0402639806258598	0.0279553748697265	CCL3/TREM2	2
BP	GO:1904995	negative regulation of leukocyte adhesion to vascular endothelial cell	2/204	13/18722	0.00851529593254049	0.0402639806258598	0.0279553748697265	KLF4/CXCL12	2
BP	GO:1905155	positive regulation of membrane invagination	2/204	13/18722	0.00851529593254049	0.0402639806258598	0.0279553748697265	TREM2/C3	2
BP	GO:1905907	negative regulation of amyloid fibril formation	2/204	13/18722	0.00851529593254049	0.0402639806258598	0.0279553748697265	APOE/TREM2	2
BP	GO:0046916	cellular transition metal ion homeostasis	5/204	115/18722	0.00853873285650832	0.0403177739255753	0.0279927236821303	FTL/SLC40A1/FTH1/NCOA4/HMOX1	5
BP	GO:1903201	regulation of oxidative stress-induced cell death	4/204	74/18722	0.00869681965388934	0.0409304173400381	0.0284180834216931	GPX1/TREM2/HSPB1/NR4A3	4
BP	GO:0009749	response to glucose	7/204	212/18722	0.00873013808965678	0.0409304173400381	0.0284180834216931	HLA-DRB1/TREM2/GLUL/RAC1/EGR1/SERPINF1/GAS6	7
BP	GO:0001914	regulation of T cell mediated cytotoxicity	3/204	39/18722	0.00873180340486616	0.0409304173400381	0.0284180834216931	HLA-DRA/HLA-DRB1/FCGR2B	3
BP	GO:0002701	negative regulation of production of molecular mediator of immune response	3/204	39/18722	0.00873180340486616	0.0409304173400381	0.0284180834216931	LILRB4/HMOX1/FCGR2B	3
BP	GO:0045622	regulation of T-helper cell differentiation	3/204	39/18722	0.00873180340486616	0.0409304173400381	0.0284180834216931	HLA-DRA/HLA-DRB1/IL18	3
BP	GO:0060759	regulation of response to cytokine stimulus	6/204	162/18722	0.00874194375733987	0.0409304173400381	0.0284180834216931	CD74/TREM2/AXL/LAPTM5/KLF4/GAS6	6
BP	GO:0051651	maintenance of location in cell	7/204	213/18722	0.00894588883938193	0.0418267222238514	0.0290403899754687	APOE/FTL/CCL3/FTH1/GSN/GAA/INSIG1	7
BP	GO:0051090	regulation of DNA-binding transcription factor activity	11/204	440/18722	0.00906351492466996	0.0423175005491225	0.0293811385017602	SGK1/IL18/KLF4/NFKBIA/HES1/HMOX1/RB1/GAS6/NUPR1/ADORA3/ID3	11
BP	GO:0002702	positive regulation of production of molecular mediator of immune response	5/204	117/18722	0.00916160844632287	0.0427158396597731	0.0296577062675503	CD74/IL18/LAPTM5/NR4A3/CD81	5
BP	GO:0010543	regulation of platelet activation	3/204	40/18722	0.00936518265240942	0.0436041860821792	0.0302744872431649	APOE/FCER1G/CD9	3
BP	GO:0031669	cellular response to nutrient levels	7/204	215/18722	0.00938910233369731	0.0436547553568151	0.0303095976074995	CD68/GLUL/PDK4/FOLR2/ATF3/HMOX1/GAS6	7
BP	GO:0009612	response to mechanical stimulus	7/204	216/18722	0.00961664450558296	0.0446506146974498	0.0310010250508924	SLC1A3/GSN/RAC1/NFKBIA/FOS/ABHD12/CXCL12	7
BP	GO:0001771	immunological synapse formation	2/204	14/18722	0.00986373208729133	0.0452324504359601	0.0314049949497905	LGALS3/CD81	2
BP	GO:0002864	regulation of acute inflammatory response to antigenic stimulus	2/204	14/18722	0.00986373208729133	0.0452324504359601	0.0314049949497905	C3/FCGR2B	2
BP	GO:0010872	regulation of cholesterol esterification	2/204	14/18722	0.00986373208729133	0.0452324504359601	0.0314049949497905	APOE/APOC1	2
BP	GO:0034616	response to laminar fluid shear stress	2/204	14/18722	0.00986373208729133	0.0452324504359601	0.0314049949497905	KLF4/ABCA1	2
BP	GO:0043922	negative regulation by host of viral transcription	2/204	14/18722	0.00986373208729133	0.0452324504359601	0.0314049949497905	CCL3/CCL4	2
BP	GO:0044764	multi-organism cellular process	2/204	14/18722	0.00986373208729133	0.0452324504359601	0.0314049949497905	CTSL/GAS6	2
BP	GO:0050930	induction of positive chemotaxis	2/204	14/18722	0.00986373208729133	0.0452324504359601	0.0314049949497905	CXCL8/CXCL12	2
BP	GO:0051764	actin crosslink formation	2/204	14/18722	0.00986373208729133	0.0452324504359601	0.0314049949497905	MARCKS/AIF1	2
BP	GO:0098734	macromolecule depalmitoylation	2/204	14/18722	0.00986373208729133	0.0452324504359601	0.0314049949497905	PPT1/ABHD12	2
BP	GO:0021675	nerve development	4/204	77/18722	0.00997470005897792	0.0456786606810455	0.0317147997549334	MAFB/SLC1A3/HES1/NRP2	4
BP	GO:0055088	lipid homeostasis	6/204	167/18722	0.0100651179830816	0.0459667888216419	0.0319148477893227	APOE/NPC2/TREM2/IL18/ABCA1/INSIG1	6
BP	GO:1903034	regulation of response to wounding	6/204	167/18722	0.0100651179830816	0.0459667888216419	0.0319148477893227	APOE/GRN/CD9/KLF4/SERPING1/PLAU	6
BP	GO:0051897	positive regulation of protein kinase B signaling	5/204	120/18722	0.0101536433567669	0.0463078168372059	0.0321516243292469	GPX1/CCL3/IL18/AXL/GAS6	5
BP	GO:0009746	response to hexose	7/204	219/18722	0.0103234875404697	0.0470182818089784	0.0326449018022883	HLA-DRB1/TREM2/GLUL/RAC1/EGR1/SERPINF1/GAS6	7
BP	GO:0061045	negative regulation of wound healing	4/204	78/18722	0.0104262467757862	0.0474216911176235	0.0329249898182722	APOE/CD9/SERPING1/PLAU	4
BP	GO:0002224	toll-like receptor signaling pathway	5/204	121/18722	0.0105000598426966	0.0476278155415667	0.0330681024825337	LY96/TREM2/CD14/NFKBIA/NINJ1	5
BP	GO:1904019	epithelial cell apoptotic process	5/204	121/18722	0.0105000598426966	0.0476278155415667	0.0330681024825337	GSN/HMOX1/RB1/GAS6/NUPR1	5
BP	GO:0031214	biomineral tissue development	6/204	169/18722	0.0106322788166204	0.0481622060758295	0.0334391310663929	CCL3/GPNMB/CEBPB/MEF2C/GAS6/IGF1	6
BP	GO:0030574	collagen catabolic process	3/204	42/18722	0.0107106285834552	0.0481906209347116	0.0334588595686317	CTSB/CST3/CTSL	3
BP	GO:0033003	regulation of mast cell activation	3/204	42/18722	0.0107106285834552	0.0481906209347116	0.0334588595686317	HMOX1/NR4A3/CD84	3
BP	GO:0046596	regulation of viral entry into host cell	3/204	42/18722	0.0107106285834552	0.0481906209347116	0.0334588595686317	CD74/HLA-DRB1/GSN	3
BP	GO:0051452	intracellular pH reduction	3/204	42/18722	0.0107106285834552	0.0481906209347116	0.0334588595686317	GRN/PPT1/RAB20	3
BP	GO:1902895	positive regulation of pri-miRNA transcription by RNA polymerase II	3/204	42/18722	0.0107106285834552	0.0481906209347116	0.0334588595686317	EGR1/KLF4/FOS	3
BP	GO:0061844	antimicrobial humoral immune response mediated by antimicrobial peptide	4/204	79/18722	0.0108908177235766	0.0489354887767696	0.0339760230340781	RNASE6/CXCL8/CXCL2/CXCL3	4
BP	GO:0110148	biomineralization	6/204	171/18722	0.0112217629849074	0.0499690695487973	0.0346936405545281	CCL3/GPNMB/CEBPB/MEF2C/GAS6/IGF1	6
BP	GO:0002679	respiratory burst involved in defense response	2/204	15/18722	0.0113002143520463	0.0499690695487973	0.0346936405545281	GRN/TREM2	2
BP	GO:0010889	regulation of sequestering of triglyceride	2/204	15/18722	0.0113002143520463	0.0499690695487973	0.0346936405545281	TREM2/PLIN2	2
BP	GO:0032488	Cdc42 protein signal transduction	2/204	15/18722	0.0113002143520463	0.0499690695487973	0.0346936405545281	APOE/ABCA1	2
BP	GO:0034380	high-density lipoprotein particle assembly	2/204	15/18722	0.0113002143520463	0.0499690695487973	0.0346936405545281	APOE/ABCA1	2
BP	GO:0034384	high-density lipoprotein particle clearance	2/204	15/18722	0.0113002143520463	0.0499690695487973	0.0346936405545281	APOE/TREM2	2
BP	GO:0035627	ceramide transport	2/204	15/18722	0.0113002143520463	0.0499690695487973	0.0346936405545281	PSAP/PLTP	2
BP	GO:0044406	adhesion of symbiont to host	2/204	15/18722	0.0113002143520463	0.0499690695487973	0.0346936405545281	GAS6/CD81	2
BP	GO:0045475	locomotor rhythm	2/204	15/18722	0.0113002143520463	0.0499690695487973	0.0346936405545281	EGR1/ZFHX3	2
BP	GO:0060099	regulation of phagocytosis, engulfment	2/204	15/18722	0.0113002143520463	0.0499690695487973	0.0346936405545281	TREM2/C3	2
BP	GO:0090594	inflammatory response to wounding	2/204	15/18722	0.0113002143520463	0.0499690695487973	0.0346936405545281	GRN/HMOX1	2
BP	GO:2001028	positive regulation of endothelial cell chemotaxis	2/204	15/18722	0.0113002143520463	0.0499690695487973	0.0346936405545281	LGMN/HSPB1	2
CC	GO:0005775	vacuolar lumen	25/214	174/19549	6.09744616894446e-21	1.54875132691189e-18	1.07186685285655e-18	CD74/NPC2/FTL/CTSB/PSAP/GRN/CTSD/LGMN/PLD3/C3/RNASET2/CTSL/LIPA/CREG1/ASAH1/SDCBP/HEXA/GAA/CTSC/PPT1/TPP1/HEXB/FUCA1/CTSA/GLA	25
CC	GO:0042613	MHC class II protein complex	12/214	17/19549	1.28013807750674e-20	1.62577535843357e-18	1.12517399444014e-18	CD74/HLA-DRA/HLA-DPA1/HLA-DPB1/HLA-DRB1/HLA-DMA/HLA-DQB1/HLA-DQA1/HLA-DMB/HLA-DRB5/HLA-DQA2/HLA-DOA	12
CC	GO:0043202	lysosomal lumen	19/214	97/19549	8.19773025803198e-19	6.94074495180041e-17	4.80358229154856e-17	CD74/NPC2/CTSB/PSAP/CTSD/LGMN/PLD3/RNASET2/CTSL/LIPA/ASAH1/HEXA/GAA/PPT1/TPP1/HEXB/FUCA1/CTSA/GLA	19
CC	GO:0042611	MHC protein complex	12/214	25/19549	9.96366761057572e-18	6.32692893271558e-16	4.3787697130688e-16	CD74/HLA-DRA/HLA-DPA1/HLA-DPB1/HLA-DRB1/HLA-DMA/HLA-DQB1/HLA-DQA1/HLA-DMB/HLA-DRB5/HLA-DQA2/HLA-DOA	12
CC	GO:0005765	lysosomal membrane	28/214	395/19549	4.14859649725053e-15	1.75623918383606e-13	1.21546599129972e-13	CD74/HLA-DRA/HLA-DPA1/HLA-DPB1/HLA-DRB1/HLA-DMA/HLA-DQB1/HLA-DQA1/PSAP/CD68/GRN/CTSD/HLA-DMB/DAB2/CD63/PLD3/HLA-DRB5/MFSD1/HLA-DQA2/LAPTM5/DRAM2/C3AR1/ATP6V0B/LAPTM4A/GAA/HLA-DOA/TM6SF1/CTSA	28
CC	GO:0098852	lytic vacuole membrane	28/214	395/19549	4.14859649725053e-15	1.75623918383606e-13	1.21546599129972e-13	CD74/HLA-DRA/HLA-DPA1/HLA-DPB1/HLA-DRB1/HLA-DMA/HLA-DQB1/HLA-DQA1/PSAP/CD68/GRN/CTSD/HLA-DMB/DAB2/CD63/PLD3/HLA-DRB5/MFSD1/HLA-DQA2/LAPTM5/DRAM2/C3AR1/ATP6V0B/LAPTM4A/GAA/HLA-DOA/TM6SF1/CTSA	28
CC	GO:0005774	vacuolar membrane	29/214	444/19549	1.08333664086286e-14	3.93096438255951e-13	2.72055968457289e-13	CD74/HLA-DRA/HLA-DPA1/HLA-DPB1/HLA-DRB1/HLA-DMA/HLA-DQB1/HLA-DQA1/PSAP/CD68/GRN/CTSD/HLA-DMB/DAB2/CD63/PLD3/HLA-DRB5/MFSD1/HLA-DQA2/LAPTM5/DRAM2/C3AR1/ATP6V0B/ATP6V1F/LAPTM4A/GAA/HLA-DOA/TM6SF1/CTSA	29
CC	GO:0034774	secretory granule lumen	25/214	322/19549	1.71181081383852e-14	5.43499933393729e-13	3.76147902514516e-13	NPC2/FTL/GRN/A2M/CTSD/C3/RNASET2/CREG1/GSN/CTSZ/CFD/SDCBP/CTSH/TIMP2/SERPING1/LGALS3BP/F13A1/CTSC/GAS6/S100A11/HEXB/IGF1/FUCA1/CTSA/GLA	25
CC	GO:0060205	cytoplasmic vesicle lumen	25/214	325/19549	2.11723913188811e-14	5.9753193277731e-13	4.13542614064694e-13	NPC2/FTL/GRN/A2M/CTSD/C3/RNASET2/CREG1/GSN/CTSZ/CFD/SDCBP/CTSH/TIMP2/SERPING1/LGALS3BP/F13A1/CTSC/GAS6/S100A11/HEXB/IGF1/FUCA1/CTSA/GLA	25
CC	GO:0031983	vesicle lumen	25/214	327/19549	2.43644048802765e-14	6.18855883959024e-13	4.28300591053282e-13	NPC2/FTL/GRN/A2M/CTSD/C3/RNASET2/CREG1/GSN/CTSZ/CFD/SDCBP/CTSH/TIMP2/SERPING1/LGALS3BP/F13A1/CTSC/GAS6/S100A11/HEXB/IGF1/FUCA1/CTSA/GLA	25
CC	GO:0005766	primary lysosome	18/214	155/19549	9.9068571031843e-14	2.09695142017401e-12	1.45126766336121e-12	NPC2/FTL/PSAP/CD68/GRN/CD63/C3/RNASET2/CREG1/SDCBP/C3AR1/HEXA/GAA/CTSC/HEXB/FUCA1/CTSA/GLA	18
CC	GO:0042582	azurophil granule	18/214	155/19549	9.9068571031843e-14	2.09695142017401e-12	1.45126766336121e-12	NPC2/FTL/PSAP/CD68/GRN/CD63/C3/RNASET2/CREG1/SDCBP/C3AR1/HEXA/GAA/CTSC/HEXB/FUCA1/CTSA/GLA	18
CC	GO:0098576	lumenal side of membrane	10/214	36/19549	3.9691615383641e-12	7.75513100572679e-11	5.36720629074336e-11	CD74/HLA-DRA/HLA-DPA1/HLA-DPB1/HLA-DRB1/HLA-DQB1/HLA-DQA1/HLA-DRB5/HLA-DQA2/CTSA	10
CC	GO:0071556	integral component of lumenal side of endoplasmic reticulum membrane	9/214	29/19549	1.57995577785001e-11	2.67539178382602e-10	1.85159729755054e-10	CD74/HLA-DRA/HLA-DPA1/HLA-DPB1/HLA-DRB1/HLA-DQB1/HLA-DQA1/HLA-DRB5/HLA-DQA2	9
CC	GO:0098553	lumenal side of endoplasmic reticulum membrane	9/214	29/19549	1.57995577785001e-11	2.67539178382602e-10	1.85159729755054e-10	CD74/HLA-DRA/HLA-DPA1/HLA-DPB1/HLA-DRB1/HLA-DQB1/HLA-DQA1/HLA-DRB5/HLA-DQA2	9
CC	GO:0030669	clathrin-coated endocytic vesicle membrane	12/214	72/19549	1.87589927823291e-11	2.97799010419474e-10	2.06102091753221e-10	CD74/APOE/HLA-DRA/HLA-DPA1/HLA-DPB1/HLA-DRB1/HLA-DQB1/HLA-DQA1/HLA-DRB5/CD9/HLA-DQA2/FCGR1A	12
CC	GO:0030666	endocytic vesicle membrane	17/214	193/19549	4.39688646347745e-11	6.56946565719572e-10	4.5466256309643e-10	CD74/APOE/HLA-DRA/HLA-DPA1/HLA-DPB1/HLA-DRB1/HLA-DQB1/HLA-DQA1/CD163/MSR1/HLA-DRB5/CD9/HLA-DQA2/FCGR1A/ATP6V0B/STAB1/RAB20	17
CC	GO:0030139	endocytic vesicle	21/214	336/19549	1.42754081755313e-10	2.01441870921386e-09	1.39414804989107e-09	CD74/APOE/HLA-DRA/HLA-DPA1/HLA-DPB1/HLA-DRB1/HLA-DQB1/HLA-DQA1/CD163/MSR1/HLA-DRB5/CTSL/CD9/HLA-DQA2/FCGR1A/ATP6V0B/STAB1/RAB20/GOLIM4/ABCA1/PLD4	21
CC	GO:0035578	azurophil granule lumen	12/214	91/19549	3.21118799570292e-10	4.07820875454271e-09	2.82246523832835e-09	NPC2/FTL/GRN/C3/RNASET2/CREG1/SDCBP/CTSC/HEXB/FUCA1/CTSA/GLA	12
CC	GO:0045334	clathrin-coated endocytic vesicle	12/214	91/19549	3.21118799570292e-10	4.07820875454271e-09	2.82246523832835e-09	CD74/APOE/HLA-DRA/HLA-DPA1/HLA-DPB1/HLA-DRB1/HLA-DQB1/HLA-DQA1/HLA-DRB5/CD9/HLA-DQA2/FCGR1A	12
CC	GO:0030665	clathrin-coated vesicle membrane	13/214	116/19549	4.59460443659108e-10	5.45262001138092e-09	3.77367402362459e-09	CD74/APOE/HLA-DRA/HLA-DPA1/HLA-DPB1/HLA-DRB1/HLA-DQB1/HLA-DQA1/DAB2/HLA-DRB5/CD9/HLA-DQA2/FCGR1A	13
CC	GO:0030134	COPII-coated ER to Golgi transport vesicle	12/214	94/19549	4.72274174214096e-10	5.45262001138092e-09	3.77367402362459e-09	CD74/HLA-DRA/HLA-DPA1/HLA-DPB1/HLA-DRB1/HLA-DQB1/HLA-DQA1/HLA-DRB5/CTSZ/HLA-DQA2/CD59/CTSC	12
CC	GO:0012507	ER to Golgi transport vesicle membrane	10/214	62/19549	1.31066437563453e-09	1.44742935396161e-08	1.00174348160626e-08	CD74/HLA-DRA/HLA-DPA1/HLA-DPB1/HLA-DRB1/HLA-DQB1/HLA-DQA1/HLA-DRB5/HLA-DQA2/CD59	10
CC	GO:0101002	ficolin-1-rich granule	15/214	185/19549	2.00679092493997e-09	2.1238537288948e-08	1.4698863353727e-08	CTSB/CST3/CTSD/FTH1/GSN/CTSZ/RAC1/CFD/ASAH1/FCER1G/CTSH/TIMP2/GAA/FGL2/LGALS3	15
CC	GO:0070820	tertiary granule	14/214	164/19549	3.60855064505442e-09	3.66628745537529e-08	2.53738087462774e-08	CST3/CTSD/FTH1/RAC1/ASAH1/FCER1G/CTSH/TIMP2/LAIR1/CD59/PLAU/GAA/OLR1/LGALS3	14
CC	GO:0030667	secretory granule membrane	18/214	311/19549	1.04201276992625e-08	1.01796632138949e-07	7.04518755375235e-08	TYROBP/PSAP/CD68/CD63/FCGR2A/CD14/RAC1/FCER1G/CD9/PLAUR/LAIR1/C3AR1/CD59/PLAU/GAA/C5AR1/OLR1/LGALS3	18
CC	GO:0030662	coated vesicle membrane	14/214	181/19549	1.2883050530922e-08	1.211961049946e-07	8.38779508251063e-08	CD74/APOE/HLA-DRA/HLA-DPA1/HLA-DPB1/HLA-DRB1/HLA-DQB1/HLA-DQA1/DAB2/HLA-DRB5/CD9/HLA-DQA2/FCGR1A/CD59	14
CC	GO:0030135	coated vesicle	17/214	299/19549	3.52245806622195e-08	3.10132863275826e-07	2.14638160659192e-07	CD74/APOE/HLA-DRA/HLA-DPA1/HLA-DPB1/HLA-DRB1/HLA-DQB1/HLA-DQA1/DAB2/HLA-DRB5/CTSZ/CD9/HLA-DQA2/FCGR1A/CD59/CTSC/FCHO2	17
CC	GO:0030136	clathrin-coated vesicle	14/214	196/19549	3.54088702165313e-08	3.10132863275826e-07	2.14638160659192e-07	CD74/APOE/HLA-DRA/HLA-DPA1/HLA-DPB1/HLA-DRB1/HLA-DQB1/HLA-DQA1/DAB2/HLA-DRB5/CD9/HLA-DQA2/FCGR1A/FCHO2	14
CC	GO:0062023	collagen-containing extracellular matrix	20/214	425/19549	4.97033657936359e-08	4.20821830386117e-07	2.91244283773235e-07	C1QA/C1QB/C1QC/APOE/CTSB/PSAP/A2M/CTSD/CTSL/CTSZ/CTSH/SERPINF1/TIMP2/SERPING1/LGALS3BP/F13A1/CTSC/FGL2/LGALS3/CXCL12	20
CC	GO:1904813	ficolin-1-rich granule lumen	11/214	124/19549	1.19970689455871e-07	9.82985649090036e-07	6.80309172805785e-07	CTSB/CST3/CTSD/FTH1/GSN/CTSZ/CFD/ASAH1/CTSH/TIMP2/FGL2	11
CC	GO:0032588	trans-Golgi network membrane	10/214	100/19549	1.47008205441791e-07	1.16687763069421e-06	8.07577970683522e-07	CD74/HLA-DRA/HLA-DPA1/HLA-DPB1/HLA-DRB1/HLA-DQB1/HLA-DQA1/HLA-DRB5/HLA-DQA2/PLD4	10
CC	GO:0042470	melanosome	10/214	109/19549	3.3239629949357e-07	2.48319588445196e-06	1.7185814865457e-06	CTSB/CTSD/CD63/RAC1/GPNMB/SDCBP/SERPINF1/CAPG/TPP1/PRDX1	10
CC	GO:0048770	pigment granule	10/214	109/19549	3.3239629949357e-07	2.48319588445196e-06	1.7185814865457e-06	CTSB/CTSD/CD63/RAC1/GPNMB/SDCBP/SERPINF1/CAPG/TPP1/PRDX1	10
CC	GO:0005770	late endosome	15/214	282/19549	5.40262737511014e-07	3.9207638665085e-06	2.71350006509291e-06	CD74/HLA-DRA/HLA-DRB1/HLA-DMA/PSAP/CD68/GRN/HLA-DMB/CD63/LGMN/PLD3/HLA-DRB5/CTSL/CTSH/LAPTM4A	15
CC	GO:0009897	external side of plasma membrane	18/214	421/19549	9.63820836666817e-07	6.80029145870476e-06	4.7063766000982e-06	CD74/HLA-DRB1/FCGRT/CTSB/CD163/MSR1/CD14/FOLR2/CD83/FCER1G/CD9/CD302/CD59/CSF2RA/FCGR2B/CD84/CXCL12/ABCA1	18
CC	GO:0005802	trans-Golgi network	14/214	259/19549	1.07702100770889e-06	7.39360367454209e-06	5.11699881329685e-06	CD74/HLA-DRA/HLA-DPA1/HLA-DPB1/HLA-DRB1/MS4A6A/MS4A7/HLA-DQB1/HLA-DQA1/GRN/HLA-DRB5/RAC1/HLA-DQA2/PLD4	14
CC	GO:0072562	blood microparticle	10/214	146/19549	4.8561320498931e-06	3.2459408965075e-05	2.24646551892562e-05	C1QB/C1QC/APOE/A2M/C3/GSN/SDCBP/SERPING1/LGALS3BP/F13A1	10
CC	GO:0030176	integral component of endoplasmic reticulum membrane	10/214	162/19549	1.21854555882393e-05	7.93616851131483e-05	5.49249954989464e-05	CD74/HLA-DRA/HLA-DPA1/HLA-DPB1/HLA-DRB1/HLA-DQB1/HLA-DQA1/HLA-DRB5/HLA-DQA2/INSIG1	10
CC	GO:0031227	intrinsic component of endoplasmic reticulum membrane	10/214	170/19549	1.85427673332757e-05	0.0001177465725663	8.14905827541326e-05	CD74/HLA-DRA/HLA-DPA1/HLA-DPB1/HLA-DRB1/HLA-DQB1/HLA-DQA1/HLA-DRB5/HLA-DQA2/INSIG1	10
CC	GO:0098791	Golgi apparatus subcompartment	15/214	384/19549	2.30532684323609e-05	0.000142817809312675	9.88419981567208e-05	CD74/HLA-DRA/HLA-DPA1/HLA-DPB1/HLA-DRB1/MS4A6A/MS4A7/HLA-DQB1/HLA-DQA1/GRN/HLA-DRB5/RAC1/HLA-DQA2/GOLIM4/PLD4	15
CC	GO:1904724	tertiary granule lumen	6/214	55/19549	2.97371417310806e-05	0.00017983890475463	0.000124463726042367	CST3/CTSD/FTH1/ASAH1/CTSH/TIMP2	6
CC	GO:0031902	late endosome membrane	9/214	146/19549	3.37512681590199e-05	0.000199367956102117	0.000137979480601134	HLA-DRA/HLA-DRB1/HLA-DMA/CD68/HLA-DMB/CD63/PLD3/HLA-DRB5/LAPTM4A	9
CC	GO:0031904	endosome lumen	5/214	35/19549	3.72704776403819e-05	0.000215152302742205	0.000148903582917315	CTSB/CD63/LGMN/CTSL/CTSH	5
CC	GO:0031091	platelet alpha granule	7/214	91/19549	6.34553433411262e-05	0.000358170160192135	0.000247884031297499	A2M/CFD/CD9/SERPING1/F13A1/GAS6/IGF1	7
CC	GO:0042581	specific granule	9/214	160/19549	6.89859260439242e-05	0.000380922287286016	0.000263630426758246	CTSD/CTSZ/TIMP2/PLAUR/LAIR1/C3AR1/CD59/PLAU/OLR1	9
CC	GO:0031093	platelet alpha granule lumen	6/214	67/19549	9.17946587300156e-05	0.000496081772711148	0.000343330526493004	A2M/CFD/SERPING1/F13A1/GAS6/IGF1	6
CC	GO:0030658	transport vesicle membrane	10/214	212/19549	0.000119698327564709	0.000633403650029919	0.000438368875072509	CD74/HLA-DRA/HLA-DPA1/HLA-DPB1/HLA-DRB1/HLA-DQB1/HLA-DQA1/HLA-DRB5/HLA-DQA2/CD59	10
CC	GO:0070821	tertiary granule membrane	6/214	73/19549	0.000148287429501417	0.000768673614150203	0.000531987126245686	FCER1G/LAIR1/CD59/PLAU/GAA/OLR1	6
CC	GO:0030133	transport vesicle	14/214	412/19549	0.000188822966774114	0.000959220671212501	0.000663861798974255	CD74/HLA-DRA/HLA-DPA1/HLA-DPB1/HLA-DRB1/HLA-DQB1/HLA-DQA1/HLA-DRB5/HLA-DQA2/LAPTM5/CD59/PPT1/IGF1/GOLIM4	14
CC	GO:0044754	autolysosome	3/214	11/19549	0.000200037998236039	0.000996267677489294	0.000689501459348165	FTL/FTH1/NCOA4	3
CC	GO:0005925	focal adhesion	14/214	418/19549	0.000218995110600377	0.00106970688639415	0.000740327600612609	DAB2/MARCKS/GSN/RAC1/CD9/SDCBP/PLAUR/CD59/PLAU/HSPB1/LIMS1/CD81/EPB41L2/TSPAN4	14
CC	GO:0030055	cell-substrate junction	14/214	425/19549	0.000259368367318816	0.00124301066601848	0.000860268467571843	DAB2/MARCKS/GSN/RAC1/CD9/SDCBP/PLAUR/CD59/PLAU/HSPB1/LIMS1/CD81/EPB41L2/TSPAN4	14
CC	GO:0035577	azurophil granule membrane	5/214	58/19549	0.000428993147729903	0.00201785665784066	0.00139652740099208	PSAP/CD68/CD63/C3AR1/GAA	5
CC	GO:0035579	specific granule membrane	6/214	91/19549	0.000493337466593054	0.00227832211844792	0.0015767915200199	PLAUR/LAIR1/C3AR1/CD59/PLAU/OLR1	6
CC	GO:0034358	plasma lipoprotein particle	4/214	36/19549	0.000624936490162473	0.00278480471054856	0.00192732029283717	APOE/APOC1/MSR1/PLTP	4
CC	GO:1990777	lipoprotein particle	4/214	36/19549	0.000624936490162473	0.00278480471054856	0.00192732029283717	APOE/APOC1/MSR1/PLTP	4
CC	GO:0005767	secondary lysosome	3/214	17/19549	0.000785358894047404	0.00343933032910415	0.00238030735582426	FTL/FTH1/NCOA4	3
CC	GO:0032994	protein-lipid complex	4/214	39/19549	0.000850551881227872	0.00366169792935389	0.00253420453461293	APOE/APOC1/MSR1/PLTP	4
CC	GO:0045121	membrane raft	11/214	335/19549	0.00120958406094264	0.00503662871277755	0.00348577287622814	MS4A4A/CTSD/TREM2/CD14/SDCBP/HMOX1/PPT1/TPP1/OLR1/KCNMA1/ABCA1	11
CC	GO:0098857	membrane microdomain	11/214	335/19549	0.00120958406094264	0.00503662871277755	0.00348577287622814	MS4A4A/CTSD/TREM2/CD14/SDCBP/HMOX1/PPT1/TPP1/OLR1/KCNMA1/ABCA1	11
CC	GO:0031362	anchored component of external side of plasma membrane	3/214	20/19549	0.00128515102863754	0.00526497356893445	0.00364380682143412	CD14/FOLR2/CD59	3
CC	GO:0001772	immunological synapse	4/214	44/19549	0.00134520501678089	0.00542352498829122	0.00375353780789322	HLA-DRA/HLA-DRB1/LGALS3/CD81	4
CC	GO:0031233	intrinsic component of external side of plasma membrane	3/214	24/19549	0.0022093902881787	0.00876851770620921	0.00606855556128031	CD14/FOLR2/CD59	3
CC	GO:0034364	high-density lipoprotein particle	3/214	27/19549	0.00311685643760277	0.0119951747750167	0.00830167504114294	APOE/APOC1/PLTP	3
CC	GO:0036019	endolysosome	3/214	27/19549	0.00311685643760277	0.0119951747750167	0.00830167504114294	CTSB/LGMN/CTSL	3
CC	GO:0031301	integral component of organelle membrane	11/214	387/19549	0.0037045860618876	0.0140442516376037	0.00971980946324004	CD74/HLA-DRA/HLA-DPA1/HLA-DPB1/HLA-DRB1/HLA-DQB1/HLA-DQA1/ITM2B/HLA-DRB5/HLA-DQA2/INSIG1	11
CC	GO:0101003	ficolin-1-rich granule membrane	4/214	61/19549	0.00447604690224376	0.0167193516642635	0.0115712048401658	RAC1/FCER1G/GAA/LGALS3	4
CC	GO:0005771	multivesicular body	4/214	64/19549	0.00531313951243857	0.0195585135675275	0.0135361449058313	CD74/CD63/CTSL/CTSH	4
CC	GO:0031300	intrinsic component of organelle membrane	11/214	417/19549	0.00641821956606807	0.0232889681397327	0.0161179348501258	CD74/HLA-DRA/HLA-DPA1/HLA-DPB1/HLA-DRB1/HLA-DQB1/HLA-DQA1/ITM2B/HLA-DRB5/HLA-DQA2/INSIG1	11
CC	GO:0005788	endoplasmic reticulum lumen	9/214	313/19549	0.00777170438970222	0.0278029988025967	0.0192420256942961	APOE/CST3/C3/RNASET2/CTSZ/PLAUR/SERPING1/CTSC/GAS6	9
CC	GO:0034362	low-density lipoprotein particle	2/214	13/19549	0.00859303515981751	0.0298990538437486	0.0206926729875923	APOE/MSR1	2
CC	GO:0042627	chylomicron	2/214	13/19549	0.00859303515981751	0.0298990538437486	0.0206926729875923	APOE/APOC1	2
CC	GO:0043218	compact myelin	2/214	14/19549	0.00995342233436724	0.0341644496341794	0.0236446874799336	AKR1B1/PMP22	2
MF	GO:0023026	MHC class II protein complex binding	13/210	27/18367	6.83883187907723e-19	3.10482967310106e-16	2.42598562447266e-16	CD74/HLA-DRA/HLA-DPA1/HLA-DPB1/HLA-DRB1/HLA-DMA/HLA-DQB1/HLA-DQA1/HLA-DMB/HLA-DRB5/HLA-DQA2/HLA-DOA/CD81	13
MF	GO:0023023	MHC protein complex binding	13/210	36/18367	7.19941965584326e-17	1.63426826187642e-14	1.2769496968522e-14	CD74/HLA-DRA/HLA-DPA1/HLA-DPB1/HLA-DRB1/HLA-DMA/HLA-DQB1/HLA-DQA1/HLA-DMB/HLA-DRB5/HLA-DQA2/HLA-DOA/CD81	13
MF	GO:0032395	MHC class II receptor activity	7/210	10/18367	2.69398979446656e-12	4.07690455562607e-10	3.18552477450959e-10	HLA-DRA/HLA-DPA1/HLA-DRB1/HLA-DQB1/HLA-DQA1/HLA-DQA2/HLA-DOA	7
MF	GO:0140375	immune receptor activity	16/210	144/18367	9.12772884129987e-12	1.03599722348753e-09	8.09485426188962e-10	CD74/HLA-DRA/HLA-DPA1/HLA-DRB1/HLA-DQB1/HLA-DQA1/FCER1G/HLA-DQA2/CTSH/C3AR1/C5AR1/HLA-DOA/CSF2RA/FPR3/FCGR2B/IFNGR1	16
MF	GO:0033218	amide binding	23/210	400/18367	2.1804583842724e-10	1.97985621291934e-08	1.54697784315747e-08	C1QA/CD74/APOE/HLA-DRA/HLA-DPA1/HLA-DPB1/HLA-DRB1/CST3/HLA-DQB1/HLA-DQA1/PSAP/ITM2B/TREM2/MSR1/CD14/FOLR2/SLC40A1/HLA-DRB5/PLTP/NFKBIA/MGST2/TPP1/FCGR2B	23
MF	GO:0042277	peptide binding	20/210	321/18367	8.76975808251667e-10	6.63578361577095e-08	5.18492714703179e-08	C1QA/CD74/APOE/HLA-DRA/HLA-DPA1/HLA-DPB1/HLA-DRB1/CST3/HLA-DQB1/HLA-DQA1/ITM2B/TREM2/MSR1/CD14/SLC40A1/HLA-DRB5/NFKBIA/MGST2/TPP1/FCGR2B	20
MF	GO:0038024	cargo receptor activity	10/210	77/18367	1.73497387329078e-08	1.12525448353431e-06	8.79227361351869e-07	DAB2/CD163/MSR1/FOLR2/CXCL16/LGALS3BP/STAB1/MRC1/OLR1/ABCA1	10
MF	GO:0008009	chemokine activity	8/210	49/18367	7.70771589788621e-08	4.10604942422127e-06	3.20829737065284e-06	CCL3/CXCL8/CXCL2/CXCL16/CCL3L3/CXCL3/CCL4/CXCL12	8
MF	GO:0019864	IgG binding	5/210	11/18367	8.13974555462367e-08	4.10604942422127e-06	3.20829737065284e-06	FCGRT/FCGR2A/FCER1G/FCGR1A/FCGR2B	5
MF	GO:0042605	peptide antigen binding	7/210	36/18367	1.45610892558056e-07	6.61073452213573e-06	5.16535482021734e-06	HLA-DRA/HLA-DPA1/HLA-DPB1/HLA-DRB1/HLA-DQB1/HLA-DQA1/HLA-DRB5	7
MF	GO:0019865	immunoglobulin binding	6/210	23/18367	1.7851698888798e-07	7.36788299592209e-06	5.75695935456931e-06	FCGRT/FCGR2A/FCER1G/FCGR1A/FCGR2B/LGALS3	6
MF	GO:0071813	lipoprotein particle binding	6/210	31/18367	1.20639968650045e-06	4.2131189051631e-05	3.29195703927653e-05	APOE/TREM2/MSR1/PLTP/STAB1/ABCA1	6
MF	GO:0071814	protein-lipid complex binding	6/210	31/18367	1.20639968650045e-06	4.2131189051631e-05	3.29195703927653e-05	APOE/TREM2/MSR1/PLTP/STAB1/ABCA1	6
MF	GO:0042379	chemokine receptor binding	8/210	72/18367	1.63330746401669e-06	5.29658277616841e-05	4.13853094265883e-05	CCL3/CXCL8/CXCL2/CXCL16/CCL3L3/CXCL3/CCL4/CXCL12	8
MF	GO:0070008	serine-type exopeptidase activity	4/210	10/18367	3.30472999608621e-06	0.000100023161214876	7.81539655214774e-05	CPVL/TPP1/SCPEP1/CTSA	4
MF	GO:0001540	amyloid-beta binding	8/210	84/18367	5.29080414094619e-06	0.000150126567499348	0.000117302697072294	C1QA/CD74/APOE/CST3/ITM2B/TREM2/MSR1/FCGR2B	8
MF	GO:0035259	glucocorticoid receptor binding	4/210	14/18367	1.51960061481777e-05	0.000405822752427805	0.000317093131389219	CEBPB/YWHAH/NR4A2/NR4A3	4
MF	GO:0008238	exopeptidase activity	8/210	103/18367	2.39723626738637e-05	0.000604636258551894	0.000472437790707138	CPM/CTSZ/CTSH/CPVL/CTSC/TPP1/SCPEP1/CTSA	8
MF	GO:0030169	low-density lipoprotein particle binding	4/210	17/18367	3.51698378716205e-05	0.00084037402072188	0.000656633538101724	TREM2/MSR1/PLTP/STAB1	4
MF	GO:0008047	enzyme activator activity	8/210	110/18367	3.85846345492257e-05	0.000875871204267424	0.000684369570688898	APOE/APOC1/PSAP/CCL3/LTC4S/MGST2/NUPR1/CTSA	8
MF	GO:0045236	CXCR chemokine receptor binding	4/210	18/18367	4.48143253249053e-05	0.00096884303321462	0.000757013916515945	CXCL8/CXCL2/CXCL3/CXCL12	4
MF	GO:0043394	proteoglycan binding	5/210	36/18367	5.2629903937152e-05	0.00108608983579396	0.000848625723771303	APOE/CTSB/CTSL/GPNMB/SDCBP	5
MF	GO:0004602	glutathione peroxidase activity	4/210	22/18367	0.000103354974620664	0.00195513160324089	0.00152765905470016	GPX1/GPX4/LTC4S/MGST2	4
MF	GO:0120020	cholesterol transfer activity	4/210	22/18367	0.000103354974620664	0.00195513160324089	0.00152765905470016	APOE/NPC2/PLTP/ABCA1	4
MF	GO:0120015	sterol transfer activity	4/210	23/18367	0.00012399792517217	0.00219905629477376	0.00171825173043996	APOE/NPC2/PLTP/ABCA1	4
MF	GO:0004180	carboxypeptidase activity	5/210	43/18367	0.00012593714463462	0.00219905629477376	0.00171825173043996	CPM/CTSZ/CPVL/SCPEP1/CTSA	5
MF	GO:0005044	scavenger receptor activity	5/210	47/18367	0.000193387896450079	0.00325178166623465	0.00254080784029928	CD163/MSR1/CXCL16/LGALS3BP/STAB1	5
MF	GO:0008199	ferric iron binding	3/210	11/18367	0.000227209554152726	0.00368404062804778	0.00287855713343868	FTL/FTH1/ACP5	3
MF	GO:0051861	glycolipid binding	4/210	28/18367	0.000274166434173042	0.00429212279705383	0.00335368741620019	PSAP/TREM2/PPT1/TPP1	4
MF	GO:0004601	peroxidase activity	5/210	51/18367	0.000285393221581198	0.00431895075326213	0.00337464967273206	GPX1/GPX4/LTC4S/MGST2/PRDX1	5
MF	GO:0004875	complement receptor activity	3/210	12/18367	0.000300395795387508	0.0043993448743848	0.00343746631733753	C3AR1/C5AR1/FPR3	3
MF	GO:0005543	phospholipid binding	15/210	466/18367	0.000316961605127063	0.00449689277274021	0.00351368621473093	APOE/APOC1/PSAP/TREM2/GSN/AXL/PLTP/SDCBP/CAPG/ADAP2/GAS6/PPT1/TPP1/FCHO2/ABCA1	15
MF	GO:0140677	molecular function activator activity	8/210	150/18367	0.000335598246590847	0.00461701830158317	0.0036075473397485	APOE/APOC1/PSAP/CCL3/LTC4S/MGST2/NUPR1/CTSA	8
MF	GO:0008236	serine-type peptidase activity	9/210	191/18367	0.000360691495557375	0.00481629232303083	0.00376325182671317	CFD/CTSH/CPVL/PLAU/CTSC/TPP1/SCPEP1/CTSA/C2	9
MF	GO:0005125	cytokine activity	10/210	235/18367	0.0003865449673886	0.00488338603196124	0.00381567607876406	GRN/CCL3/CXCL8/CXCL2/IL18/CXCL16/CCL3L3/CXCL3/CCL4/CXCL12	10
MF	GO:0008035	high-density lipoprotein particle binding	3/210	13/18367	0.000387228848349349	0.00488338603196124	0.00381567607876406	TREM2/PLTP/ABCA1	3
MF	GO:0016684	oxidoreductase activity, acting on peroxide as acceptor	5/210	55/18367	0.000407303995883785	0.00499773011165509	0.00390501981828835	GPX1/GPX4/LTC4S/MGST2/PRDX1	5
MF	GO:0017171	serine hydrolase activity	9/210	195/18367	0.000419654467694978	0.00501376653509263	0.00391755001698636	CFD/CTSH/CPVL/PLAU/CTSC/TPP1/SCPEP1/CTSA/C2	9
MF	GO:0004197	cysteine-type endopeptidase activity	7/210	119/18367	0.000438982627207674	0.00511020801928933	0.0039929054080698	CTSB/CTSD/LGMN/CTSL/CTSZ/CTSH/CTSC	7
MF	GO:0016209	antioxidant activity	6/210	86/18367	0.000457179552414038	0.00518898791989933	0.00405446076746133	APOE/GPX1/GPX4/LTC4S/MGST2/PRDX1	6
MF	GO:0001530	lipopolysaccharide binding	4/210	33/18367	0.000523992454502436	0.00580225791083185	0.00453364459993122	LY96/TREM2/CD14/NINJ1	4
MF	GO:0005041	low-density lipoprotein particle receptor activity	3/210	15/18367	0.000605731318095654	0.00644685712043748	0.00503730778944454	CXCL16/STAB1/OLR1	3
MF	GO:0032934	sterol binding	5/210	60/18367	0.000610605410085488	0.00644685712043748	0.00503730778944454	NPC2/GPR183/CD81/ABCA1/INSIG1	5
MF	GO:0072341	modified amino acid binding	6/210	93/18367	0.00069384605578778	0.00715922975744663	0.00559392633493975	TREM2/FOLR2/AXL/MGST2/GAS6/FCHO2	6
MF	GO:0015248	sterol transporter activity	4/210	36/18367	0.000734374736767693	0.00740902512205628	0.00578910611206345	APOE/NPC2/PLTP/ABCA1	4
MF	GO:0003823	antigen binding	8/210	171/18367	0.000799787688811475	0.00789355675479152	0.00616769911051412	HLA-DRA/HLA-DPA1/HLA-DPB1/HLA-DRB1/HLA-DQB1/HLA-DQA1/HLA-DRB5/TSPAN4	8
MF	GO:0030228	lipoprotein particle receptor activity	3/210	18/18367	0.00105919076512169	0.010231332071601	0.00799434015332608	CXCL16/STAB1/OLR1	3
MF	GO:0005126	cytokine receptor binding	10/210	271/18367	0.00115853729803225	0.0109578319438883	0.00856199713677339	CCL3/CXCL8/CXCL2/IL18/CXCL16/SDCBP/CCL3L3/CXCL3/CCL4/CXCL12	10
MF	GO:0005178	integrin binding	7/210	144/18367	0.00135529301621068	0.0123141270318809	0.00962175008055616	GPNMB/CD9/TIMP2/IGF1/CD81/CXCL12/TSPAN4	7
MF	GO:0061134	peptidase regulator activity	9/210	230/18367	0.00135618139117631	0.0123141270318809	0.00962175008055616	CST3/A2M/C3/CTSH/SERPINF1/TIMP2/SERPING1/CTSC/GAS6	9
MF	GO:0048018	receptor ligand activity	14/210	487/18367	0.00148623005221078	0.0132303616412489	0.0103376579482979	GRN/CCL3/CXCL8/CXCL2/IL18/GPNMB/CXCL16/CCL3L3/CXCL3/GAS6/IGF1/LGALS3/CCL4/CXCL12	14
MF	GO:0001848	complement binding	3/210	21/18367	0.00168332942114683	0.0146967607153973	0.0114834415977021	VSIG4/CD59/C5AR1	3
MF	GO:0030546	signaling receptor activator activity	14/210	495/18367	0.00172937316615439	0.0148138758006433	0.0115749504864753	GRN/CCL3/CXCL8/CXCL2/IL18/GPNMB/CXCL16/CCL3L3/CXCL3/GAS6/IGF1/LGALS3/CCL4/CXCL12	14
MF	GO:0001664	G protein-coupled receptor binding	10/210	295/18367	0.0021689838923699	0.0179965438736041	0.0140617558205532	CCL3/C3/CXCL8/CXCL2/CXCL16/SDCBP/CCL3L3/CXCL3/CCL4/CXCL12	10
MF	GO:0120013	lipid transfer activity	4/210	48/18367	0.00218019804636173	0.0179965438736041	0.0140617558205532	APOE/NPC2/PLTP/ABCA1	4
MF	GO:0061629	RNA polymerase II-specific DNA-binding transcription factor binding	10/210	299/18367	0.00239135019463451	0.0193870176493584	0.0151482145787938	KLF4/CEBPB/NFKBIA/YWHAH/FOS/HES1/NR4A2/RB1/HSPB1/NR4A3	10
MF	GO:0005546	phosphatidylinositol-4,5-bisphosphate binding	5/210	82/18367	0.0024916367785122	0.01984566837622	0.0155065853067149	GSN/SDCBP/CAPG/ADAP2/FCHO2	5
MF	GO:0008198	ferrous iron binding	3/210	26/18367	0.003155394546184	0.0246991228270265	0.0192988740846463	FTL/FTH1/ACP5	3
MF	GO:0016628	oxidoreductase activity, acting on the CH-CH group of donors, NAD or NADP as acceptor	3/210	29/18367	0.00432445153131971	0.0332762880545618	0.0260007166111462	AKR1B1/BLVRB/TBXAS1	3
MF	GO:0004553	hydrolase activity, hydrolyzing O-glycosyl compounds	5/210	94/18367	0.00449092922227812	0.0339813644485711	0.0265516341738198	HEXA/GAA/HEXB/FUCA1/GLA	5
MF	GO:0004866	endopeptidase inhibitor activity	7/210	180/18367	0.00472653512364069	0.0351778187890635	0.0274864941616378	CST3/A2M/C3/SERPINF1/TIMP2/SERPING1/GAS6	7
MF	GO:0001786	phosphatidylserine binding	4/210	60/18367	0.00491284675673191	0.0359747165734885	0.0281091571650026	TREM2/AXL/GAS6/FCHO2	4
MF	GO:0031210	phosphatidylcholine binding	3/210	31/18367	0.00523147190687999	0.0376575792673064	0.0294240765432002	APOC1/PLTP/ABCA1	3
MF	GO:0019955	cytokine binding	6/210	139/18367	0.00530855742975244	0.0376575792673064	0.0294240765432002	CD74/A2M/CSF1R/CSF2RA/IFNGR1/NRP2	6
MF	GO:0016595	glutamate binding	2/210	10/18367	0.00551158883603689	0.0384963281778577	0.0300794402873592	GLUL/SLC1A3	2
MF	GO:0030414	peptidase inhibitor activity	7/210	187/18367	0.00580262076171805	0.0389318397940952	0.0304197310702761	CST3/A2M/C3/SERPINF1/TIMP2/SERPING1/GAS6	7
MF	GO:0140297	DNA-binding transcription factor binding	11/210	394/18367	0.00580796093657043	0.0389318397940952	0.0304197310702761	KLF4/CEBPB/NFKBIA/YWHAH/FOS/HES1/NR4A2/RB1/HSPB1/MEF2C/NR4A3	11
MF	GO:0005496	steroid binding	5/210	100/18367	0.00583120067400545	0.0389318397940952	0.0304197310702761	NPC2/GPR183/CD81/ABCA1/INSIG1	5
MF	GO:0008234	cysteine-type peptidase activity	7/210	190/18367	0.00631604144199231	0.0415577219516595	0.0324714868947583	CTSB/CTSD/LGMN/CTSL/CTSZ/CTSH/CTSC	7
MF	GO:0042608	T cell receptor binding	2/210	11/18367	0.00668589534312226	0.0433628069396787	0.0338819057237925	HLA-DRA/HLA-DRB1	2
MF	GO:0061135	endopeptidase regulator activity	7/210	194/18367	0.00705238647871739	0.0450955417089816	0.0352357930812122	CST3/A2M/C3/SERPINF1/TIMP2/SERPING1/GAS6	7
MF	GO:0016829	lyase activity	7/210	196/18367	0.00744358785936195	0.0469359567798656	0.0366738173772658	RNASET2/LTC4S/MGST2/RNASE1/TBXAS1/NPL/SDS	7
MF	GO:1902936	phosphatidylinositol bisphosphate binding	5/210	107/18367	0.00772482244214397	0.048042046421005	0.037538070122603	GSN/SDCBP/CAPG/ADAP2/FCHO2	5
MF	GO:0004032	alditol:NADP+ 1-oxidoreductase activity	2/210	12/18367	0.00796299525266922	0.0482026645961577	0.0376635705284144	AKR1B1/AKR1A1	2
MF	GO:0008429	phosphatidylethanolamine binding	2/210	12/18367	0.00796299525266922	0.0482026645961577	0.0376635705284144	TREM2/PLTP	2
