# Supplementary material for: Stratification system with tumor-associated macrophages for predicting prognostic and therapeutic implications in clear cell renal cell carcinoma
Source: J Natl Cancer Cent. 2026 Apr 24;6(3):316–9. doi: 10.1016/j.jncc.2024.12.009 (PMC13250520; doi:10.1016/j.jncc.2024.12.009)
Supplement: Supplementary file 2 [file mmc2.zip › New folder/Supplementary Table 4/TAM_markers_KEGG.txt]

ID	Description	GeneRatio	BgRatio	pvalue	p.adjust	qvalue	geneID	Count
hsa05323	Rheumatoid arthritis	23/146	93/8216	1.23645959427138e-20	2.89331545059503e-18	2.17356581308758e-18	3122/3113/3115/3123/3108/3119/3117/3109/6348/3576/3127/1514/2920/3606/3118/414062/2921/2353/533/9296/3111/6387/54	23
hsa05150	Staphylococcus aureus infection	23/146	96/8216	2.71884747057932e-20	3.1810515405778e-18	2.38972382940393e-18	712/713/714/3122/3113/3115/3123/3108/3119/3117/3109/2212/718/3127/1675/3118/2209/719/728/3111/2359/2213/717	23
hsa04142	Lysosome	25/146	132/8216	2.58371991545885e-19	2.0153015340579e-17	1.51396921361975e-17	10577/1508/5660/968/1509/967/5641/1514/3988/1522/427/1512/7805/533/3073/9741/2548/1075/5538/1200/3074/2517/5476/2717/54	25
hsa04145	Phagosome	23/146	152/8216	1.42433888063934e-15	8.33238245174011e-14	6.25959455438866e-14	3122/3113/3115/3123/3108/3119/3117/3109/2212/4481/718/929/3127/1514/5879/3118/2209/533/9296/3111/4360/4973/2213	23
hsa05152	Tuberculosis	24/146	180/8216	6.20047138621511e-15	2.90182060874867e-13	2.17995520315352e-13	972/3122/3113/3115/3123/3108/3119/3117/1509/3109/2212/718/929/3127/3606/2207/3118/2209/1051/533/3111/4360/2213/3459	24
hsa05140	Leishmaniasis	17/146	77/8216	1.35218108571846e-14	5.27350623430198e-13	3.9616533564032e-13	3122/3113/3115/3123/3108/3119/3117/3109/2212/718/3127/3118/2209/4792/2353/3111/3459	17
hsa05310	Asthma	12/146	31/8216	6.64226913600441e-14	2.22041568260719e-12	1.66805856498156e-12	3122/3113/3115/3123/3108/3119/3117/3109/3127/2207/3118/3111	12
hsa04640	Hematopoietic cell lineage	17/146	99/8216	1.09284505725983e-12	3.19657179248499e-11	2.4013832179262e-11	3122/3113/3115/3123/3108/3119/3117/3109/929/3127/1436/928/3118/2209/966/3111/1438	17
hsa04612	Antigen processing and presentation	15/146	78/8216	4.51316782031778e-12	1.17342363328262e-10	8.81519328646865e-11	972/3122/3113/3115/3123/3108/1508/3119/3117/3109/5641/3127/1514/3118/3111	15
hsa04610	Complement and coagulation cascades	15/146	86/8216	1.994079449706e-11	4.66614591231203e-10	3.50538176948317e-10	712/713/714/2/718/11326/1675/5329/710/719/2162/966/5328/728/717	15
hsa05322	Systemic lupus erythematosus	18/146	136/8216	2.22599203667398e-11	4.73529215074283e-10	3.55732698683785e-10	712/713/714/3122/3113/3115/3123/3108/3119/3117/3109/2212/718/3127/3118/2209/3111/717	18
hsa05416	Viral myocarditis	13/146	60/8216	2.59735741292261e-11	5.06484695519909e-10	3.80490077156207e-10	3122/3113/3115/3123/3108/3119/3117/3109/3127/5879/3118/3111/27	13
hsa05330	Allograft rejection	11/146	38/8216	3.04807441111359e-11	5.48653394000446e-10	4.12168766523052e-10	3122/3113/3115/3123/3108/3119/3117/3109/3127/3118/3111	11
hsa04672	Intestinal immune network for IgA production	12/146	49/8216	3.30320108683939e-11	5.52106467371726e-10	4.1476284323472e-10	3122/3113/3115/3123/3108/3119/3117/3109/3127/3118/3111/6387	12
hsa05321	Inflammatory bowel disease	13/146	65/8216	7.65093404289471e-11	1.19354571069158e-09	8.96635779062047e-10	3122/3113/3115/3123/3108/3119/3117/3109/3127/3606/3118/3111/3459	13
hsa05332	Graft-versus-host disease	11/146	42/8216	1.02033527329192e-10	1.49224033718944e-09	1.12102625420889e-09	3122/3113/3115/3123/3108/3119/3117/3109/3127/3118/3111	11
hsa04940	Type I diabetes mellitus	11/146	43/8216	1.35039574454548e-10	1.85878002484496e-09	1.39638445411205e-09	3122/3113/3115/3123/3108/3119/3117/3109/3127/3118/3111	11
hsa04658	Th1 and Th2 cell differentiation	14/146	92/8216	6.4250658234666e-10	8.35258557050658e-09	6.27477188607557e-09	3122/3113/3115/3123/3108/3119/3117/3109/3127/3118/4792/2353/3111/3459	14
hsa05320	Autoimmune thyroid disease	11/146	53/8216	1.53720017758572e-09	1.89318337660557e-08	1.42222952718457e-08	3122/3113/3115/3123/3108/3119/3117/3109/3127/3118/3111	11
hsa04659	Th17 cell differentiation	14/146	108/8216	5.58877513601288e-09	6.53886690913508e-08	4.91223919849554e-08	3122/3113/3115/3123/3108/3119/3117/3109/3127/3118/4792/2353/3111/3459	14
hsa05145	Toxoplasmosis	14/146	112/8216	9.04259761885276e-09	1.00760373467216e-07	7.56949274360106e-08	3122/3113/3115/3123/3108/3119/3117/3109/23643/3127/3118/4792/3111/3459	14
hsa05169	Epstein-Barr virus infection	17/146	202/8216	9.13076218293518e-08	9.7118106854856e-07	7.29587217488122e-07	3122/3113/3115/3123/3108/3119/3117/3109/4616/3127/5879/3118/4792/3280/5925/3111/10912	17
hsa04936	Alcoholic liver disease	14/146	142/8216	1.91261559371921e-07	1.94587847360998e-06	1.46181603730484e-06	712/713/714/23643/718/929/3576/2920/2921/4792/719/728/217/717	14
hsa04064	NF-kappa B signaling pathway	12/146	104/8216	2.68150741105109e-07	2.61446972577481e-06	1.96408656862075e-06	23643/4616/929/3576/2920/9560/2921/4792/5328/6351/6387/10912	12
hsa05164	Influenza A	15/146	171/8216	3.20232278018865e-07	2.99737412225658e-06	2.25173854438528e-06	3122/3113/3115/3123/3108/3119/3117/3109/3576/3127/3606/3118/4792/3111/3459	15
hsa05133	Pertussis	10/146	76/8216	8.08010482402742e-07	7.27209434162468e-06	5.46306682434242e-06	712/713/714/23643/718/929/3576/2353/710/717	10
hsa04380	Osteoclast differentiation	12/146	128/8216	2.55502134440075e-06	2.21435183181398e-05	1.66350317549678e-05	7305/2212/54209/1436/5879/2209/11006/4792/2353/2213/3459/54	12
hsa04216	Ferroptosis	7/146	41/8216	6.56860374536049e-06	5.48947598719413e-05	4.12389784013234e-05	2512/6303/30061/2495/2879/8031/3162	7
hsa05166	Human T-cell leukemia virus 1 infection	15/146	222/8216	8.58010415971773e-06	6.92325645991017e-05	5.20100687721547e-05	3122/3113/3115/3123/3108/3119/3117/3109/3127/1958/3118/4792/2353/5925/3111	15
hsa04061	Viral protein interaction with cytokine and cytokine receptor	10/146	100/8216	1.0187398641033e-05	7.94617094000572e-05	5.96945815106143e-05	6348/3576/2920/3606/1436/9560/414062/2921/6351/6387	10
hsa05142	Chagas disease	10/146	102/8216	1.21620762896826e-05	9.18040597350233e-05	6.89666125764683e-05	712/713/714/6348/718/3576/414062/4792/2353/3459	10
hsa04620	Toll-like receptor signaling pathway	10/146	104/8216	1.44584225259906e-05	0.000105727214721306	7.94262026921195e-05	23643/6348/929/3576/9560/5879/414062/4792/2353/6351	10
hsa05134	Legionellosis	7/146	57/8216	6.09241102188418e-05	0.000432007327006333	0.000324539917274213	718/929/3576/2920/3606/2921/4792	7
hsa04514	Cell adhesion molecules	11/146	157/8216	0.000103975668129564	0.000715597245362296	0.000537583175778243	3122/3113/3115/3123/3108/3119/3117/3109/3127/3118/3111	11
hsa05417	Lipid and atherosclerosis	13/146	215/8216	0.000110673440190028	0.000739931000127618	0.000555863594337887	23643/6348/929/3576/2920/3606/5879/414062/2921/4792/2353/4973/19	13
hsa04210	Apoptosis	10/146	136/8216	0.000145136631422359	0.000943388104245333	0.000708708112500993	1508/1509/4616/1514/1522/1512/4792/2353/1075/10912	10
hsa05202	Transcriptional misregulation in cancer	12/146	193/8216	0.000157705393166592	0.000997380054080609	0.000749268866538289	4616/929/3576/1436/2209/1051/5328/4208/3479/8013/26471/10912	12
hsa05120	Epithelial cell signaling in Helicobacter pylori infection	7/146	70/8216	0.000227896102061299	0.0014033602074301	0.00105425620621155	3576/2920/5879/2921/4792/533/9296	7
hsa05171	Coronavirus disease - COVID-19	13/146	232/8216	0.000236238888584389	0.00141743333150633	0.00106482845866647	712/713/714/2212/718/3576/1675/4792/2353/719/2162/728/717	13
hsa04979	Cholesterol metabolism	6/146	51/8216	0.000264780877624691	0.00154896813410444	0.00116364227798219	348/10577/341/3988/5360/19	6
hsa04062	Chemokine signaling pathway	11/146	192/8216	0.00059840902876311	0.00341531006659921	0.00256570751741821	6348/3576/2920/9560/5879/58191/414062/2921/4792/6351/6387	11
hsa00603	Glycosphingolipid biosynthesis - globo and isoglobo series	3/146	15/8216	0.00213830750335398	0.0119134275186864	0.00894980834737129	3073/3074/2717	3
hsa04060	Cytokine-cytokine receptor interaction	13/146	295/8216	0.00221802081973669	0.0120701598097299	0.0090675514540031	6348/3576/2920/3606/1436/9560/58191/414062/2921/1438/3459/6351/6387	13
hsa00600	Sphingolipid metabolism	5/146	53/8216	0.00239150788236045	0.0127184737380078	0.0095545889079951	5660/427/3073/3074/2717	5
hsa04662	B cell receptor signaling pathway	6/146	82/8216	0.00328272817889047	0.0170701865302304	0.0128237568625663	5879/11006/4792/2353/2213/975	6
hsa00511	Other glycan degradation	3/146	18/8216	0.00368810304468597	0.0187612198360113	0.0140941237634453	3073/3074/2517	3
hsa04657	IL-17 signaling pathway	6/146	94/8216	0.0064198329145256	0.0319625723829573	0.0240114691315963	3576/2920/2921/1051/4792/2353	6
hsa04666	Fc gamma R-mediated phagocytosis	6/146	97/8216	0.00746215037639604	0.036273948060538	0.0272503343504716	2212/4082/2934/5879/2209/2213	6
hsa05167	Kaposi sarcoma-associated herpesvirus infection	9/146	194/8216	0.00759582673062548	0.036273948060538	0.0272503343504716	718/3576/2920/5879/2921/4792/2353/5925/3459	9
hsa05146	Amoebiasis	6/146	102/8216	0.00946321880591736	0.0442878640116933	0.0332706850650147	929/3576/2920/2921/3315/5052	6
hsa00052	Galactose metabolism	3/146	31/8216	0.0171755511719475	0.0788054700830532	0.0592015902108407	231/2548/2717	3
hsa05163	Human cytomegalovirus infection	9/146	225/8216	0.0186867518254037	0.0840903832143165	0.063171812851061	6348/3576/9560/5879/414062/4792/5925/6351/6387	9
hsa04978	Mineral absorption	4/146	60/8216	0.0216417958804658	0.0955505704911131	0.0717811303284565	2512/30061/2495/3162	4
hsa00561	Glycerolipid metabolism	4/146	62/8216	0.0240982562848746	0.104425777234457	0.0784485146115801	231/217/10327/2717	4
hsa05216	Thyroid cancer	3/146	37/8216	0.0274930251101837	0.116970325014236	0.0878724438928359	4616/8031/10912	3
hsa00604	Glycosphingolipid biosynthesis - ganglio series	2/146	15/8216	0.028302863235932	0.11826553566443	0.0888454541428692	3073/3074	2
hsa04623	Cytosolic DNA-sensing pathway	4/146	66/8216	0.0295005662700023	0.121107587845273	0.0909805090875418	3606/9560/4792/6351	4
hsa05135	Yersinia infection	6/146	137/8216	0.0350409751102039	0.141372209927374	0.106204044344901	2212/3576/3606/5879/4792/2353	6
hsa05418	Fluid shear stress and atherosclerosis	6/146	139/8216	0.0372155911256247	0.147600819040613	0.110883206386786	1514/5879/2353/4258/3162/4208	6
hsa05218	Melanoma	4/146	72/8216	0.0388499757715555	0.151514905509067	0.113823613225435	4616/5925/3479/10912	4
hsa04928	Parathyroid hormone synthesis, secretion and action	5/146	106/8216	0.0401759265409793	0.154117488698183	0.115778770187119	9935/1958/2353/4929/4208	5
hsa00531	Glycosaminoglycan degradation	2/146	19/8216	0.0440185698431715	0.16376762917135	0.123028313412575	3073/3074	2
hsa05214	Glioma	4/146	75/8216	0.0440912847769019	0.16376762917135	0.123028313412575	4616/5925/3479/10912	4
hsa05212	Pancreatic cancer	4/146	76/8216	0.0459224927354917	0.16532097384777	0.12419524351137	4616/5879/5925/10912	4
hsa05220	Chronic myeloid leukemia	4/146	76/8216	0.0459224927354917	0.16532097384777	0.12419524351137	4616/4792/5925/10912	4
hsa05224	Breast cancer	6/146	147/8216	0.0467707252772317	0.165823480528367	0.124572745156263	4616/2353/3280/5925/3479/10912	6
hsa04668	TNF signaling pathway	5/146	112/8216	0.0489499246563747	0.170959438352115	0.128431067048147	2920/2921/1051/4792/2353	5
hsa00520	Amino sugar and nucleotide sugar metabolism	3/146	49/8216	0.0559730531363974	0.192613153439956	0.144698140460966	3073/3074/80896	3
hsa00340	Histidine metabolism	2/146	22/8216	0.0574551551214632	0.19484791736844	0.146376977960097	217/3176	2
hsa05144	Malaria	3/146	50/8216	0.0587987245025616	0.196555736194277	0.147659954765831	3576/3606/975	3
hsa04071	Sphingolipid signaling pathway	5/146	119/8216	0.0605117771725127	0.199433181103774	0.149821598040172	1509/5879/427/2207/140	5
hsa05210	Colorectal cancer	4/146	86/8216	0.0665277514336182	0.216215192159259	0.162428866804302	4616/5879/2353/10912	4
hsa04010	MAPK signaling pathway	9/146	294/8216	0.0781539871242914	0.250520999823071	0.188200661135641	4616/929/1436/5879/2353/3315/4208/3479/10912	9
hsa00480	Glutathione metabolism	3/146	57/8216	0.0803809283199201	0.252241193979379	0.189492934748341	2876/2879/4258	3
hsa05222	Small cell lung cancer	4/146	92/8216	0.0808465365318523	0.252241193979379	0.189492934748341	4616/4792/5925/10912	4
hsa05215	Prostate cancer	4/146	97/8216	0.093849800175421	0.285796668819195	0.214701051249688	4792/5328/5925/3479	4
hsa00590	Arachidonic acid metabolism	3/146	61/8216	0.0940442029875129	0.285796668819195	0.214701051249688	2879/4056/6916	3
hsa00053	Ascorbate and aldarate metabolism	2/146	30/8216	0.0987970245000917	0.296391073500275	0.222659960749195	217/10327	2
hsa05208	Chemical carcinogenesis - reactive oxygen species	7/146	223/8216	0.102070448420438	0.302335252283324	0.227125448184053	5879/4792/2353/4258/3162/27/10327	7
hsa04621	NOD-like receptor signaling pathway	6/146	186/8216	0.113549267229903	0.332131606647466	0.249509574044655	1508/3576/2920/3606/2921/4792	6
hsa05221	Acute myeloid leukemia	3/146	67/8216	0.116172524435966	0.335609515037236	0.252122307742773	929/1436/2209	3
hsa04613	Neutrophil extracellular trap formation	6/146	190/8216	0.12225170868701	0.348864632106834	0.262080043013231	2212/718/5879/2209/728/2359	6
hsa00040	Pentose and glucuronate interconversions	2/146	35/8216	0.127748506498228	0.360158440007053	0.270564370135753	231/10327	2
hsa05223	Non-small cell lung cancer	3/146	72/8216	0.135953673890341	0.376665195038165	0.282964856371451	4616/5925/10912	3
hsa05130	Pathogenic Escherichia coli infection	6/146	197/8216	0.138249206955901	0.376665195038165	0.282964856371451	2212/3576/3606/5879/4792/2353	6
hsa04960	Aldosterone-regulated sodium reabsorption	2/146	37/8216	0.139830177986894	0.376665195038165	0.282964856371451	6446/3479	2
hsa04115	p53 signaling pathway	3/146	73/8216	0.140042187898805	0.376665195038165	0.282964856371451	4616/3479/10912	3
hsa03320	PPAR signaling pathway	3/146	75/8216	0.148342081915917	0.394455081458235	0.2963292784684	5360/4973/123	3
hsa00513	Various types of N-glycan biosynthesis	2/146	39/8216	0.152147156283219	0.399033207460751	0.299768536419008	3073/3074	2
hsa05132	Salmonella infection	7/146	249/8216	0.154575546106295	0.399033207460751	0.299768536419008	23643/929/3576/3606/5879/4792/2353	7
hsa05203	Viral carcinogenesis	6/146	204/8216	0.155179580679181	0.399033207460751	0.299768536419008	718/2934/5879/4792/7533/5925	6
hsa05205	Proteoglycans in cancer	6/146	205/8216	0.157670995452861	0.401032749304017	0.30127066636874	967/1514/5879/5329/5328/3479	6
hsa04721	Synaptic vesicle cycle	3/146	78/8216	0.161081431364252	0.405301666013279	0.304477634836786	6507/533/9296	3
hsa05219	Bladder cancer	2/146	41/8216	0.164668188797488	0.407407274824246	0.306059446224243	3576/5925	2
hsa01521	EGFR tyrosine kinase inhibitor resistance	3/146	79/8216	0.165400389351724	0.407407274824246	0.306059446224243	558/2621/3479	3
hsa00860	Porphyrin metabolism	2/146	43/8216	0.177363905548549	0.431702968673075	0.324311272012612	645/3162	2
hsa05225	Hepatocellular carcinoma	5/146	168/8216	0.17895379470636	0.431702968673075	0.324311272012612	4616/4258/3162/5925/10912	5
hsa04110	Cell cycle	4/146	127/8216	0.189381510651231	0.452196668289675	0.339706898805109	4616/7533/5925/10912	4
hsa00620	Pyruvate metabolism	2/146	47/8216	0.20317077483835	0.472517253448672	0.354972475600217	217/10327	2
hsa04068	FoxO signaling pathway	4/146	131/8216	0.203949754693657	0.472517253448672	0.354972475600217	6446/4616/3479/10912	4
hsa04650	Natural killer cell mediated cytotoxicity	4/146	131/8216	0.203949754693657	0.472517253448672	0.354972475600217	7305/5879/2207/3459	4
hsa05235	PD-L1 expression and PD-1 checkpoint pathway in cancer	3/146	89/8216	0.2102872878443	0.482423777995748	0.362414624045388	4792/2353/3459	3
hsa00330	Arginine and proline metabolism	2/146	50/8216	0.222791500621885	0.496506772814486	0.372994291767967	6303/217	2
hsa00565	Ether lipid metabolism	2/146	50/8216	0.222791500621885	0.496506772814486	0.372994291767967	23646/122618	2
hsa05110	Vibrio cholerae infection	2/146	50/8216	0.222791500621885	0.496506772814486	0.372994291767967	533/9296	2
hsa04550	Signaling pathways regulating pluripotency of stem cells	4/146	143/8216	0.249438407505039	0.550647050529993	0.413666475206967	9314/3479/463/3399	4
hsa01522	Endocrine resistance	3/146	98/8216	0.252689051049318	0.552609700425611	0.415140890558152	2353/5925/3479	3
hsa04933	AGE-RAGE signaling pathway in diabetic complications	3/146	100/8216	0.262287670393963	0.56451425322675	0.424084031888742	3576/5879/1958	3
hsa00910	Nitrogen metabolism	1/146	17/8216	0.262957494024426	0.56451425322675	0.424084031888742	2752	1
hsa05213	Endometrial cancer	2/146	58/8216	0.275630463562801	0.581182317506349	0.436605699611158	4616/10912	2
hsa05131	Shigellosis	6/146	247/8216	0.275689048047884	0.581182317506349	0.436605699611158	718/929/3576/3606/5879/4792	6
hsa04370	VEGF signaling pathway	2/146	59/8216	0.282245645131243	0.589691794292061	0.442998333993586	5879/3315	2
hsa04218	Cellular senescence	4/146	156/8216	0.30087473608826	0.617177893197608	0.463646910319391	4616/3576/5925/10912	4
hsa00100	Steroid biosynthesis	1/146	20/8216	0.301638818182716	0.617177893197608	0.463646910319391	3988	1
hsa05160	Hepatitis C	4/146	157/8216	0.304891957371713	0.617177893197608	0.463646910319391	4792/7533/5925/975	4
hsa04066	HIF-1 signaling pathway	3/146	109/8216	0.305951434234712	0.617177893197608	0.463646910319391	3162/3479/3459	3
hsa05217	Basal cell carcinoma	2/146	63/8216	0.308640223145738	0.617280446291477	0.463723952004843	4616/10912	2
hsa04217	Necroptosis	4/146	159/8216	0.312944188494921	0.617600963178167	0.463964736170733	2512/2752/2495/3459	4
hsa00770	Pantothenate and CoA biosynthesis	1/146	21/8216	0.314079122300008	0.617600963178167	0.463964736170733	217	1
hsa05161	Hepatitis B	4/146	162/8216	0.325059623417649	0.631025114247155	0.47404945604712	3576/4792/2353/5925	4
hsa00220	Arginine biosynthesis	1/146	22/8216	0.326299311213272	0.631025114247155	0.47404945604712	2752	1
hsa00010	Glycolysis / Gluconeogenesis	2/146	67/8216	0.334844513005568	0.642242754453303	0.482476563174546	217/10327	2
hsa04614	Renin-angiotensin system	1/146	23/8216	0.338303253190678	0.643601310948118	0.483497161171101	5476	1
hsa04664	Fc epsilon RI signaling pathway	2/146	68/8216	0.341353842161032	0.644167734400657	0.483922679464281	5879/2207	2
hsa04924	Renin secretion	2/146	69/8216	0.347843568782164	0.651163160760211	0.489177903045233	1508/3778	2
hsa04622	RIG-I-like receptor signaling pathway	2/146	71/8216	0.360758850003883	0.669980721435783	0.503314352135744	3576/4792	2
hsa00790	Folate biosynthesis	1/146	26/8216	0.373055274444384	0.681991673593639	0.512337424607007	231	1
hsa04950	Maturity onset diabetes of the young	1/146	26/8216	0.373055274444384	0.681991673593639	0.512337424607007	3280	1
hsa04611	Platelet activation	3/146	124/8216	0.379089710678154	0.684801171278247	0.51444802340741	2212/2207/6916	3
hsa00062	Fatty acid elongation	1/146	27/8216	0.384231578465278	0.684801171278247	0.51444802340741	5538	1
hsa04966	Collecting duct acid secretion	1/146	27/8216	0.384231578465278	0.684801171278247	0.51444802340741	9296	1
hsa01230	Biosynthesis of amino acids	2/146	75/8216	0.386298096618499	0.684801171278247	0.51444802340741	2752/10993	2
hsa04392	Hippo signaling pathway - multiple species	1/146	29/8216	0.405993981127305	0.714305199878115	0.536612543318242	83937	1
hsa00630	Glyoxylate and dicarboxylate metabolism	1/146	30/8216	0.416586979631691	0.722084098028265	0.542456339949259	2752	1
hsa01523	Antifolate resistance	1/146	30/8216	0.416586979631691	0.722084098028265	0.542456339949259	2350	1
hsa00410	beta-Alanine metabolism	1/146	31/8216	0.426992342565209	0.734678001178374	0.551917346814163	217	1
hsa00051	Fructose and mannose metabolism	1/146	33/8216	0.447253308448226	0.763921709320327	0.573886304347704	231	1
hsa05162	Measles	3/146	139/8216	0.450573776583461	0.764016403771955	0.573957442329809	4792/2353/2213	3
hsa04140	Autophagy - animal	3/146	141/8216	0.459874072166139	0.77417649558904	0.581590079907196	1508/1509/1514	3
hsa00500	Starch and sucrose metabolism	1/146	36/8216	0.476318164329621	0.796131788950938	0.598083710098096	2548	1
hsa00250	Alanine, aspartate and glutamate metabolism	1/146	37/8216	0.485665052839142	0.799306973827266	0.600469026671856	2752	1
hsa05143	African trypanosomiasis	1/146	37/8216	0.485665052839142	0.799306973827266	0.600469026671856	3606	1
hsa04970	Salivary secretion	2/146	92/8216	0.489188500123029	0.799306973827266	0.600469026671856	1471/3778	2
hsa04072	Phospholipase D signaling pathway	3/146	148/8216	0.491881214662933	0.799306973827266	0.600469026671856	3576/2207/10161	3
hsa05226	Gastric cancer	3/146	149/8216	0.496379443971009	0.801053723373905	0.601781249678102	4616/5925/10912	3
hsa00260	Glycine, serine and threonine metabolism	1/146	40/8216	0.512723110131868	0.812760411600834	0.610575747806295	10993	1
hsa05231	Choline metabolism in cancer	2/146	98/8216	0.522893738418837	0.812760411600834	0.610575747806295	5879/2353	2
hsa04932	Non-alcoholic fatty liver disease	3/146	155/8216	0.5229456049393	0.812760411600834	0.610575747806295	3576/5879/2353	3
hsa05207	Chemical carcinogenesis - receptor activation	4/146	212/8216	0.52325454416143	0.812760411600834	0.610575747806295	9314/2353/4258/5925	4
hsa04150	mTOR signaling pathway	3/146	156/8216	0.527299935701085	0.812760411600834	0.610575747806295	6446/9296/3479	3
hsa00564	Glycerophospholipid metabolism	2/146	99/8216	0.528366144595475	0.812760411600834	0.610575747806295	23646/122618	2
hsa00380	Tryptophan metabolism	1/146	42/8216	0.529971519918485	0.812760411600834	0.610575747806295	217	1
hsa05020	Prion disease	5/146	273/8216	0.536978666402015	0.812760411600834	0.610575747806295	712/713/714/5879/1958	5
hsa00071	Fatty acid degradation	1/146	43/8216	0.538366939308245	0.812760411600834	0.610575747806295	217	1
hsa04975	Fat digestion and absorption	1/146	43/8216	0.538366939308245	0.812760411600834	0.610575747806295	19	1
hsa04972	Pancreatic secretion	2/146	102/8216	0.544529041950648	0.816793562925972	0.613605600578666	5879/3778	2
hsa02010	ABC transporters	1/146	45/8216	0.554713564630866	0.816925316562828	0.613704578794387	19	1
hsa04625	C-type lectin receptor signaling pathway	2/146	104/8216	0.555090279202947	0.816925316562828	0.613704578794387	2207/4792	2
hsa04660	T cell receptor signaling pathway	2/146	104/8216	0.555090279202947	0.816925316562828	0.613704578794387	4792/2353	2
hsa04022	cGMP-PKG signaling pathway	3/146	167/8216	0.573712708826169	0.839054836658273	0.630329094565594	4208/3778/140	3
hsa00280	Valine, leucine and isoleucine degradation	1/146	48/8216	0.57816165374709	0.84030948432807	0.631271632401204	217	1
hsa00270	Cysteine and methionine metabolism	1/146	51/8216	0.600383016000929	0.85282259373732	0.640671944013192	10993	1
hsa04913	Ovarian steroidogenesis	1/146	51/8216	0.600383016000929	0.85282259373732	0.640671944013192	3479	1
hsa04670	Leukocyte transendothelial migration	2/146	114/8216	0.605288508299024	0.85282259373732	0.640671944013192	5879/6387	2
hsa04724	Glutamatergic synapse	2/146	114/8216	0.605288508299024	0.85282259373732	0.640671944013192	2752/6507	2
hsa04151	PI3K-Akt signaling pathway	6/146	354/8216	0.605883800171854	0.85282259373732	0.640671944013192	6446/1436/5879/7533/3479/10161	6
hsa04014	Ras signaling pathway	4/146	236/8216	0.608638346812532	0.85282259373732	0.640671944013192	1436/5879/3479/27	4
hsa03460	Fanconi anemia pathway	1/146	54/8216	0.621441410190868	0.865579107051566	0.650255109660871	3280	1
hsa04722	Neurotrophin signaling pathway	2/146	119/8216	0.628747457516222	0.866632431230768	0.651046405827882	5879/4792	2
hsa04360	Axon guidance	3/146	182/8216	0.632294596988167	0.866632431230768	0.651046405827882	5879/6387/57522	3
hsa04935	Growth hormone synthesis, secretion and action	2/146	120/8216	0.633308315130176	0.866632431230768	0.651046405827882	2353/3479	2
hsa04080	Neuroactive ligand-receptor interaction	6/146	367/8216	0.641099075181218	0.867554733657879	0.651739273598137	718/719/728/2359/10161/140	6
hsa01212	Fatty acid metabolism	1/146	57/8216	0.641397303088944	0.867554733657879	0.651739273598137	5538	1
hsa04330	Notch signaling pathway	1/146	59/8216	0.654117172428216	0.879674818093118	0.66084433028138	3280	1
hsa04730	Long-term depression	1/146	60/8216	0.660308038288886	0.882926176911995	0.663286871544324	3479	1
hsa04213	Longevity regulating pathway - multiple species	1/146	62/8216	0.67236152385972	0.887675329876678	0.666854611288372	3479	1
hsa04926	Relaxin signaling pathway	2/146	129/8216	0.672412887174022	0.887675329876678	0.666854611288372	4792/2353	2
hsa00310	Lysine degradation	1/146	63/8216	0.678227996451882	0.887675329876678	0.666854611288372	217	1
hsa04114	Oocyte meiosis	2/146	131/8216	0.680633701207257	0.887675329876678	0.666854611288372	7533/3479	2
hsa00190	Oxidative phosphorylation	2/146	134/8216	0.692650872324626	0.887675329876678	0.666854611288372	533/9296	2
hsa05415	Diabetic cardiomyopathy	3/146	203/8216	0.704624679710712	0.887675329876678	0.666854611288372	1509/5166/5879	3
hsa04915	Estrogen signaling pathway	2/146	138/8216	0.708095820571744	0.887675329876678	0.666854611288372	1509/2353	2
hsa04920	Adipocytokine signaling pathway	1/146	69/8216	0.71129919436794	0.887675329876678	0.666854611288372	4792	1
hsa05031	Amphetamine addiction	1/146	69/8216	0.71129919436794	0.887675329876678	0.666854611288372	2353	1
hsa05204	Chemical carcinogenesis - DNA adducts	1/146	69/8216	0.71129919436794	0.887675329876678	0.666854611288372	4258	1
hsa05211	Renal cell carcinoma	1/146	69/8216	0.71129919436794	0.887675329876678	0.666854611288372	5879	1
hsa04371	Apelin signaling pathway	2/146	139/8216	0.711855266469384	0.887675329876678	0.666854611288372	1958/4208	2
hsa04917	Prolactin signaling pathway	1/146	70/8216	0.716472916918852	0.887675329876678	0.666854611288372	2353	1
hsa04520	Adherens junction	1/146	71/8216	0.721554546446208	0.887675329876678	0.666854611288372	5879	1
hsa04015	Rap1 signaling pathway	3/146	210/8216	0.726205313375334	0.887675329876678	0.666854611288372	1436/5879/3479	3
hsa00982	Drug metabolism - cytochrome P450	1/146	72/8216	0.726545711113962	0.887675329876678	0.666854611288372	4258	1
hsa01524	Platinum drug resistance	1/146	73/8216	0.731448010497234	0.887675329876678	0.666854611288372	4258	1
hsa05170	Human immunodeficiency virus 1 infection	3/146	212/8216	0.732142472932473	0.887675329876678	0.666854611288372	5879/4792/2353	3
hsa04918	Thyroid hormone synthesis	1/146	75/8216	0.740992271749262	0.893774183450141	0.671436296159125	2876	1
hsa05100	Bacterial invasion of epithelial cells	1/146	77/8216	0.750199573756506	0.897845333148438	0.6744946947179	5879	1
hsa00980	Metabolism of xenobiotics by cytochrome P450	1/146	78/8216	0.754680574153551	0.897845333148438	0.6744946947179	4258	1
hsa01240	Biosynthesis of cofactors	2/146	153/8216	0.7603706382346	0.897845333148438	0.6744946947179	217/10327	2
hsa00983	Drug metabolism - other enzymes	1/146	80/8216	0.763404465255644	0.897845333148438	0.6744946947179	4258	1
hsa04921	Oxytocin signaling pathway	2/146	154/8216	0.763552227762988	0.897845333148438	0.6744946947179	2353/4208	2
hsa04024	cAMP signaling pathway	3/146	225/8216	0.768311193262241	0.898536917385543	0.675014238431784	5879/4792/2353	3
hsa04146	Peroxisome	1/146	82/8216	0.771820172626043	0.898536917385543	0.675014238431784	5052	1
hsa04810	Regulation of actin cytoskeleton	3/146	229/8216	0.778615494840379	0.901960523725983	0.677586178417631	2934/5879/6387	3
hsa04012	ErbB signaling pathway	1/146	85/8216	0.783889442648873	0.902557593795263	0.678034719585285	27	1
hsa04911	Insulin secretion	1/146	86/8216	0.787769917544122	0.902557593795263	0.678034719585285	3778	1
hsa04630	JAK-STAT signaling pathway	2/146	166/8216	0.798972359118618	0.902557593795263	0.678034719585285	1438/3459	2
hsa04211	Longevity regulating pathway	1/146	89/8216	0.799000970858047	0.902557593795263	0.678034719585285	3479	1
hsa04727	GABAergic synapse	1/146	89/8216	0.799000970858047	0.902557593795263	0.678034719585285	2752	1
hsa05410	Hypertrophic cardiomyopathy	1/146	90/8216	0.802611879957927	0.902557593795263	0.678034719585285	3479	1
hsa04310	Wnt signaling pathway	2/146	170/8216	0.809699032837113	0.902557593795263	0.678034719585285	5879/5176	2
hsa04912	GnRH signaling pathway	1/146	93/8216	0.813062557499702	0.902557593795263	0.678034719585285	1958	1
hsa04350	TGF-beta signaling pathway	1/146	95/8216	0.819722471399135	0.902557593795263	0.678034719585285	3399	1
hsa05414	Dilated cardiomyopathy	1/146	96/8216	0.822963515504014	0.902557593795263	0.678034719585285	3479	1
hsa04713	Circadian entrainment	1/146	97/8216	0.826146683821307	0.902557593795263	0.678034719585285	2353	1
hsa04750	Inflammatory mediator regulation of TRP channels	1/146	98/8216	0.829273002846075	0.902557593795263	0.678034719585285	3479	1
hsa04925	Aldosterone synthesis and secretion	1/146	98/8216	0.829273002846075	0.902557593795263	0.678034719585285	4929	1
hsa04914	Progesterone-mediated oocyte maturation	1/146	102/8216	0.841229689659451	0.911332163797739	0.684626501818364	3479	1
hsa05165	Human papillomavirus infection	4/146	331/8216	0.845916672323369	0.912186642044555	0.68526841755034	3280/533/9296/5925	4
hsa04931	Insulin resistance	1/146	108/8216	0.857622780209758	0.920567571417814	0.691564482351664	4792	1
hsa04725	Cholinergic synapse	1/146	113/8216	0.869991170389293	0.928546170295705	0.697558301571672	2353	1
hsa01200	Carbon metabolism	1/146	115/8216	0.87463424994193	0.928546170295705	0.697558301571672	10993	1
hsa04510	Focal adhesion	2/146	201/8216	0.876960271945944	0.928546170295705	0.697558301571672	5879/3479	2
hsa04152	AMPK signaling pathway	1/146	121/8216	0.887598152720339	0.935576431245763	0.702839694188225	3479	1
hsa04728	Dopaminergic synapse	1/146	132/8216	0.908003503627073	0.951979566624832	0.715162337500436	2353	1
hsa04270	Vascular smooth muscle contraction	1/146	134/8216	0.911296679162233	0.951979566624832	0.715162337500436	3778	1
hsa05206	MicroRNAs in cancer	3/146	310/8216	0.918127847546443	0.9548529614483	0.717320938200028	4082/5328/3162	3
hsa04934	Cushing syndrome	1/146	155/8216	0.939539603102239	0.96649185027827	0.726064502908102	5925	1
hsa04144	Endocytosis	2/146	251/8216	0.941159553849441	0.96649185027827	0.726064502908102	1601/2350	2
hsa04390	Hippo signaling pathway	1/146	157/8216	0.941710007963443	0.96649185027827	0.726064502908102	7533	1
hsa04530	Tight junction	1/146	169/8216	0.953199722418027	0.971489308020019	0.729818778404603	5879	1
hsa04141	Protein processing in endoplasmic reticulum	1/146	171/8216	0.95488265318207	0.971489308020019	0.729818778404603	9709	1
hsa05016	Huntington disease	2/146	306/8216	0.974825314377325	0.987485383395212	0.741835623153399	2876/6507	2
hsa05014	Amyotrophic lateral sclerosis	2/146	364/8216	0.990049924872856	0.998584838018312	0.75017394489005	2876/5879	2
hsa05022	Pathways of neurodegeneration - multiple diseases	2/146	476/8216	0.998460431394105	0.999134596123777	0.750586943556774	2876/5879	2
hsa05010	Alzheimer disease	1/146	384/8216	0.999134596123777	0.999134596123777	0.750586943556774	348	1
