# Supplementary material for: Stratification system with tumor-associated macrophages for predicting prognostic and therapeutic implications in clear cell renal cell carcinoma
Source: J Natl Cancer Cent. 2026 Apr 24;6(3):316–9. doi: 10.1016/j.jncc.2024.12.009 (PMC13250520; doi:10.1016/j.jncc.2024.12.009)
Supplement: Supplementary file 2 [file mmc2.zip › New folder/Supplementary Table 5.txt]

F13A1
FCER1A
CCL17
FOXQ1
ESPNL
CD1A
GATM
CCL13
PALLD
GALNT18
MAOA
RAMP1
STAB1
CCL26
CCL23
PARM1
CD1E
ITM2C
CALCRL
CRH
RGS18
MS4A6A
DHRS2
PON2
ALOX15
RAB33A
MOCOS
CCL18
IL17RB
FABP4
CMTM8
QPRT
CDR2L
DUOXA1
ABCC4
SYT17
PPP1R14A
PDGFC
GPT
FAM189A2
RASAL1
IPCEF1
ZNF366
MAP4K1
RAB30
PCED1B
TMIGD3
SH3BP4
RRS1
RNASE1
