# Supplementary material for: Stratification system with tumor-associated macrophages for predicting prognostic and therapeutic implications in clear cell renal cell carcinoma
Source: J Natl Cancer Cent. 2026 Apr 24;6(3):316–9. doi: 10.1016/j.jncc.2024.12.009 (PMC13250520; doi:10.1016/j.jncc.2024.12.009)
Supplement: Supplementary file 2 [file mmc2.zip › New folder/Supplementary Table 6/model_multicox_FU-ccRCC-TKIs.txt]

	pvalue	HR	lower95	upper95
TNM_stageIII/IV	0.0923711348328285	1.76566306915488	0.91069078999744	3.42329812491702
ISUP_gradeIII/IV	0.362684258771717	1.63330987278254	0.56792664007228	4.69726361170414
Age>60	0.670674326258726	0.897782327677037	0.546165224707468	1.47576790214153
GenderMale	0.0829604831406535	0.589450444975229	0.324298529409195	1.07139501284351
groupHigh	0.000655107857161671	0.390575882499869	0.227442888634541	0.670715716399779
