# Supplementary material for: Stratification system with tumor-associated macrophages for predicting prognostic and therapeutic implications in clear cell renal cell carcinoma
Source: J Natl Cancer Cent. 2026 Apr 24;6(3):316–9. doi: 10.1016/j.jncc.2024.12.009 (PMC13250520; doi:10.1016/j.jncc.2024.12.009)
Supplement: Supplementary file 2 [file mmc2.zip › New folder/Supplementary Table 6/model_unicox_FU-ccRCC-TKIs.txt]

	pvalue	HR	lower95	upper95
TNM_stage	0.00601949644606482	2.30057907377618	1.24886356529831	4.23798421361796
ISUP_grade	0.0366644328728997	2.81662838185179	1.02108081646295	7.76960580743697
Age	0.416445276666853	0.818331130305316	0.504164251858108	1.32826918282823
Gender	0.266418719757603	0.726854283707974	0.413108435528444	1.27888250228736
group	2.9731620277288e-06	0.315071072397298	0.189720211793577	0.523243041545796
