# Supplementary material for: Stratification system with tumor-associated macrophages for predicting prognostic and therapeutic implications in clear cell renal cell carcinoma
Source: J Natl Cancer Cent. 2026 Apr 24;6(3):316–9. doi: 10.1016/j.jncc.2024.12.009 (PMC13250520; doi:10.1016/j.jncc.2024.12.009)
Supplement: Supplementary file 2 [file mmc2.zip › New folder/Supplementary Table 7/model_multicox_TCGA-KIRC.txt]

	pvalue	HR	lower95	upper95
Age>60	0.00905472047885538	1.51734815650868	1.10942864532512	2.07525327362139
GenderMALE	0.596366592691617	0.917964725778991	0.668743396190214	1.26006363961883
StageStage III/IV	4.52035037509058e-11	3.10290100656118	2.21522849292788	4.34627610075247
GradeG3/G4	0.00340761557598417	1.71962208660947	1.19634481683853	2.4717791050991
groupHigh	6.97285926601556e-08	0.411740741165205	0.298220989996607	0.568472520788028
