# Supplementary material for: Stratification system with tumor-associated macrophages for predicting prognostic and therapeutic implications in clear cell renal cell carcinoma
Source: J Natl Cancer Cent. 2026 Apr 24;6(3):316–9. doi: 10.1016/j.jncc.2024.12.009 (PMC13250520; doi:10.1016/j.jncc.2024.12.009)
Supplement: Supplementary file 2 [file mmc2.zip › New folder/Supplementary Table 7/model_unicox_TCGA-KIRC.txt]

	pvalue	HR	lower95	upper95
Age	0.000365815288903991	1.7352192347326	1.27656882709005	2.35865527082435
Gender	0.758040143998231	0.952457235874126	0.698617254604731	1.29852903029464
Stage	4.70718332115932e-19	3.83374001649119	2.78982442790117	5.26827508106059
Grade	9.34697279355701e-09	2.62928654355243	1.86605253244573	3.70469084224828
group	7.83345502267007e-08	0.43042809191215	0.31366729383915	0.590652407649938
