# Supplementary material for: Stratification system with tumor-associated macrophages for predicting prognostic and therapeutic implications in clear cell renal cell carcinoma
Source: J Natl Cancer Cent. 2026 Apr 24;6(3):316–9. doi: 10.1016/j.jncc.2024.12.009 (PMC13250520; doi:10.1016/j.jncc.2024.12.009)
Supplement: Supplementary file 2 [file mmc2.zip › New folder/Supplementary Table 8.txt]

sample	TAMscore	TAM
ccRCC_164_T	-0.73325489538222	Low
ccRCC_194_T	-0.707613351525566	Low
ccRCC_104_T	-0.689719041061946	Low
ccRCC_081_T	-0.659395777060673	Low
ccRCC_047_T	-0.65905575159751	Low
ccRCC_117_T	-0.652380630840879	Low
ccRCC_107_T	-0.6054166258043	Low
ccRCC_109_T	-0.585003369449424	Low
ccRCC_093_T	-0.575417861966649	Low
ccRCC_037_T	-0.574001494734685	Low
ccRCC_217_T	-0.561237597570159	Low
ccRCC_001_T	-0.550287718892722	Low
ccRCC_034_T	-0.539190071392966	Low
ccRCC_041_T	-0.537617607795737	Low
ccRCC_168_T	-0.536082824899635	Low
ccRCC_011_T	-0.523462326901522	Low
ccRCC_005_T	-0.522731743328732	Low
ccRCC_028_T	-0.49747158667884	Low
ccRCC_202_T	-0.474038791455761	Low
ccRCC_120_T	-0.472634218165329	Low
ccRCC_122_T	-0.466080498245498	Low
ccRCC_219_T	-0.461419230237448	Low
ccRCC_019_T	-0.458239607679752	Low
ccRCC_175_T	-0.448991888800785	Low
ccRCC_002_T	-0.448443045101604	Low
ccRCC_123_T	-0.442886873519838	Low
ccRCC_009_T	-0.437983509445206	Low
ccRCC_213_T	-0.428466121845336	Low
ccRCC_143_T	-0.425531847808587	Low
ccRCC_027_T	-0.424723032186874	Low
ccRCC_212_T	-0.41468626651188	Low
ccRCC_020_T	-0.41439180538448	Low
ccRCC_042_T	-0.408871760721178	Low
ccRCC_137_T	-0.408674696214019	Low
ccRCC_119_T	-0.398261896701341	Low
ccRCC_155_T	-0.39196729827538	Low
ccRCC_232_T	-0.391175500522451	Low
ccRCC_184_T	-0.379798579672367	Low
ccRCC_105_T	-0.366933918800021	Low
ccRCC_102_T	-0.348008667714403	Low
ccRCC_032_T	-0.344703360086445	Low
ccRCC_075_T	-0.343429200713832	Low
ccRCC_050_T	-0.340444114428826	Low
ccRCC_159_T	-0.339356679286356	Low
ccRCC_206_T	-0.334950924094039	Low
ccRCC_106_T	-0.327852505693197	Low
ccRCC_131_T	-0.326197085481942	Low
ccRCC_230_T	-0.324031154275901	Low
ccRCC_210_T	-0.31637987956159	Low
ccRCC_113_T	-0.306081755882764	Low
ccRCC_061_T	-0.304015378908284	Low
ccRCC_142_T	-0.297028056865179	Low
ccRCC_108_T	-0.290446256807664	Low
ccRCC_195_T	-0.283920611804467	Low
ccRCC_070_T	-0.272265480118518	Low
ccRCC_098_T	-0.272134624376496	Low
ccRCC_026_T	-0.270685876489537	Low
ccRCC_225_T	-0.270177888358574	Low
ccRCC_016_T	-0.252185944762386	Low
ccRCC_162_T	-0.251790388002455	Low
ccRCC_058_T	-0.250867072883134	Low
ccRCC_043_T	-0.248590698564462	Low
ccRCC_169_T	-0.247278460627165	Low
ccRCC_030_T	-0.24543524281611	Low
ccRCC_021_T	-0.243945284976622	Low
ccRCC_141_T	-0.235240026244391	Low
ccRCC_163_T	-0.229302329944729	Low
ccRCC_204_T	-0.225384867364944	Low
ccRCC_160_T	-0.220005425490485	Low
ccRCC_103_T	-0.202939856701821	Low
ccRCC_187_T	-0.198108792202737	Low
ccRCC_145_T	-0.193751242675318	Low
ccRCC_101_T	-0.180086793096874	Low
ccRCC_004_T	-0.175629244633041	Low
ccRCC_121_T	-0.174008316465817	Low
ccRCC_229_T	-0.172248922478155	Low
ccRCC_177_T	-0.170230597030453	Low
ccRCC_065_T	-0.166016289918137	Low
ccRCC_006_T	-0.163234253963992	Low
ccRCC_003_T	-0.162337005824875	Low
ccRCC_031_T	-0.159294161736166	Low
ccRCC_024_T	-0.157399424045688	Low
ccRCC_129_T	-0.149058434646769	Low
ccRCC_083_T	-0.146819488480031	Low
ccRCC_211_T	-0.131784533845845	Low
ccRCC_207_T	-0.130684312934111	Low
ccRCC_049_T	-0.129141520227528	Low
ccRCC_115_T	-0.126856975571254	Low
ccRCC_208_T	-0.12568076678815	Low
ccRCC_181_T	-0.125617228356497	Low
ccRCC_127_T	-0.121509083679907	Low
ccRCC_056_T	-0.121502848155877	Low
ccRCC_185_T	-0.113536679049613	Low
ccRCC_183_T	-0.113052263951188	Low
ccRCC_067_T	-0.102951710674745	Low
ccRCC_191_T	-0.101380740510133	Low
ccRCC_007_T	-0.0954515113999551	Low
ccRCC_161_T	-0.0879653647100143	Low
ccRCC_227_T	-0.0808719987918055	Low
ccRCC_010_T	-0.0767679477864164	Low
ccRCC_110_T	-0.0752027572992532	Low
ccRCC_013_T	-0.0676190765305449	Low
ccRCC_078_T	-0.0640084939641524	Low
ccRCC_133_T	-0.0639458299706844	Low
ccRCC_157_T	-0.0629525273196607	Low
ccRCC_209_T	-0.0568140320846612	Low
ccRCC_015_T	-0.0500551637877845	Low
ccRCC_044_T	-0.0442229388589487	Low
ccRCC_045_T	-0.0403003869735413	Low
ccRCC_201_T	-0.0273348890757931	Low
ccRCC_221_T	-0.0269732965506112	Low
ccRCC_025_T	-0.0220292595056051	Low
ccRCC_052_T	-0.0142564835002728	Low
ccRCC_125_T	-0.0108835114316292	Low
ccRCC_214_T	-0.00312805242845399	Low
ccRCC_082_T	0.00493230383413182	Low
ccRCC_197_T	0.00742014993606593	High
ccRCC_134_T	0.00905207783294365	High
ccRCC_188_T	0.0120916493499439	High
ccRCC_190_T	0.0156335249573337	High
ccRCC_138_T	0.0160240556822478	High
ccRCC_008_T	0.0216253658639865	High
ccRCC_176_T	0.0232670402289717	High
ccRCC_096_T	0.0269262164451775	High
ccRCC_055_T	0.0300661382586268	High
ccRCC_215_T	0.0363926723283781	High
ccRCC_094_T	0.0509283580937027	High
ccRCC_152_T	0.0529388313012596	High
ccRCC_130_T	0.0599755761324905	High
ccRCC_150_T	0.0632419413338129	High
ccRCC_216_T	0.0637493617183131	High
ccRCC_135_T	0.0643173359742238	High
ccRCC_180_T	0.0703266929879668	High
ccRCC_205_T	0.0706181943640679	High
ccRCC_144_T	0.0743163387984585	High
ccRCC_099_T	0.0783192672307868	High
ccRCC_057_T	0.0874078901218087	High
ccRCC_023_T	0.0940813355006462	High
ccRCC_158_T	0.0952161771548321	High
ccRCC_068_T	0.0974856167048129	High
ccRCC_118_T	0.0988105560092696	High
ccRCC_149_T	0.0998461031381573	High
ccRCC_111_T	0.104020698307274	High
ccRCC_071_T	0.10911850246964	High
ccRCC_147_T	0.10967659058504	High
ccRCC_173_T	0.109859104038238	High
ccRCC_017_T	0.112794311291051	High
ccRCC_140_T	0.11685567866781	High
ccRCC_223_T	0.127823791911129	High
ccRCC_222_T	0.13106159157718	High
ccRCC_092_T	0.135498199076879	High
ccRCC_154_T	0.136211421404516	High
ccRCC_086_T	0.139516175092448	High
ccRCC_046_T	0.141188714104622	High
ccRCC_218_T	0.144900808509644	High
ccRCC_220_T	0.146508518262932	High
ccRCC_148_T	0.151303175791822	High
ccRCC_090_T	0.163130058095765	High
ccRCC_153_T	0.163810402592436	High
ccRCC_146_T	0.167868247280836	High
ccRCC_167_T	0.175069879620545	High
ccRCC_116_T	0.17538630029074	High
ccRCC_074_T	0.178696850899079	High
ccRCC_029_T	0.181529710400646	High
ccRCC_192_T	0.184603385279357	High
ccRCC_059_T	0.191804972364636	High
ccRCC_066_T	0.194048181818797	High
ccRCC_199_T	0.202083307592035	High
ccRCC_179_T	0.205386421398297	High
ccRCC_186_T	0.20542403964476	High
ccRCC_040_T	0.221720561579503	High
ccRCC_095_T	0.222020753680995	High
ccRCC_072_T	0.224943075157245	High
ccRCC_200_T	0.228987431920999	High
ccRCC_022_T	0.232462147325074	High
ccRCC_100_T	0.233601932864248	High
ccRCC_139_T	0.237805609380487	High
ccRCC_126_T	0.244112477182057	High
ccRCC_231_T	0.246347125627434	High
ccRCC_165_T	0.249328972834457	High
ccRCC_018_T	0.249702249775055	High
ccRCC_171_T	0.253011116419297	High
ccRCC_073_T	0.25660714131586	High
ccRCC_077_T	0.257005596582789	High
ccRCC_174_T	0.260230207592926	High
ccRCC_128_T	0.261244146681733	High
ccRCC_014_T	0.269453295102447	High
ccRCC_064_T	0.275044160462923	High
ccRCC_112_T	0.279624316186286	High
ccRCC_151_T	0.282312417561694	High
ccRCC_012_T	0.285747557264456	High
ccRCC_182_T	0.289301601605136	High
ccRCC_114_T	0.293148343660641	High
ccRCC_226_T	0.302957049796362	High
ccRCC_038_T	0.307144200966723	High
ccRCC_097_T	0.309674741364016	High
ccRCC_048_T	0.316382247701561	High
ccRCC_089_T	0.320533569453847	High
ccRCC_156_T	0.321874000362398	High
ccRCC_170_T	0.343289430029582	High
ccRCC_198_T	0.373673514674113	High
ccRCC_189_T	0.378814785339961	High
ccRCC_203_T	0.380190857003276	High
ccRCC_033_T	0.381710252569965	High
ccRCC_035_T	0.403719120748272	High
ccRCC_054_T	0.410582017058719	High
ccRCC_124_T	0.41654966085502	High
ccRCC_132_T	0.4297448479625	High
ccRCC_166_T	0.433987332244801	High
ccRCC_087_T	0.437676305606296	High
ccRCC_051_T	0.439361498773106	High
ccRCC_091_T	0.441441453527238	High
ccRCC_036_T	0.443701509796793	High
ccRCC_196_T	0.444427974170373	High
ccRCC_193_T	0.451528333168244	High
ccRCC_136_T	0.464057437852397	High
ccRCC_178_T	0.468247869835038	High
ccRCC_084_T	0.470690615939697	High
ccRCC_039_T	0.477011611853811	High
ccRCC_080_T	0.482497277114696	High
ccRCC_224_T	0.485540036257534	High
ccRCC_079_T	0.493047118613026	High
ccRCC_076_T	0.513924561898153	High
ccRCC_069_T	0.525297119686626	High
ccRCC_063_T	0.533579399069218	High
ccRCC_228_T	0.578056325045548	High
ccRCC_060_T	0.588645177690106	High
ccRCC_172_T	0.592180639742195	High
ccRCC_088_T	0.603693191900832	High
ccRCC_053_T	0.610762697462792	High
ccRCC_085_T	0.642314877272254	High
ccRCC_062_T	0.648470534721076	High
