# Supplementary material for: Stratification system with tumor-associated macrophages for predicting prognostic and therapeutic implications in clear cell renal cell carcinoma
Source: J Natl Cancer Cent. 2026 Apr 24;6(3):316–9. doi: 10.1016/j.jncc.2024.12.009 (PMC13250520; doi:10.1016/j.jncc.2024.12.009)
Supplement: Supplementary file 2 [file mmc2.zip › New folder/Supplementary Table 9.txt]

sample	TAMscore	TAM
P66451-05G-Run1_S9_L001	-0.832256819617197	Low
EA632133	-0.812344665619128	Low
P66287-12C-Run1_S29_L002	-0.783774539983518	Low
P66432-06D-Run1_S11_L001	-0.770321727433313	Low
G109543_RCCBMS-00147-T_v1_RNA_OnPrem	-0.754106585921699	Low
P66287-03A-Run1_S9_L001	-0.73843196555703	Low
G109543_RCCBMS-00145-T_v1_RNA_OnPrem	-0.731885690611678	Low
EA647820	-0.711726782946111	Low
G138701_RCCBMS-00154-T_v1_RNA_OnPrem	-0.707268826545551	Low
P66287-11B-Run1_S21_L002	-0.704253218391949	Low
P66425-06E-Run1_S28_L002	-0.703959377389323	Low
P66425-05B-Run1_S21_L002	-0.700393080546324	Low
G138701_RCCBMS-00092-T_v1_RNA_OnPrem	-0.694032012279438	Low
G138701_RCCBMS-00194-T_v1_RNA_OnPrem	-0.685785219355318	Low
G138701_RCCBMS-00093-T_v1_RNA_OnPrem	-0.679338711079305	Low
G138701_RCCBMS-00136-T_v1_RNA_OnPrem	-0.66103510219577	Low
P66432-02G-Run1_S26_L002	-0.653958892396482	Low
P66291-06G-Run1_S29_L002	-0.648283069409094	Low
P66282-01H-Run1_S4_L001	-0.647455409858948	Low
EA595454	-0.643879403785226	Low
EA639120	-0.63576884443829	Low
RCC_105_T_SCR	-0.634034930979345	Low
P66425-09F-Run1_S12_L001	-0.633486725255288	Low
P66451-02H-Run1_S22_L002	-0.632680258370608	Low
P66432-03C-Run1_S30_L002	-0.631628629139793	Low
EA595668	-0.605654215662663	Low
P66511-09G-Run1_S31_L002	-0.594088147063492	Low
EA632234	-0.590568925827298	Low
P66425-04C-Run1_S18_L002	-0.587771769773382	High
P66291-09H-Run1_S15_L001	-0.586309303894989	High
P66425-09G-Run1_S13_L001	-0.571712615947099	High
G138701_RCCBMS-00053-T_v1_RNA_OnPrem	-0.570042358104725	High
P66432-08B-Run1_S23_L002	-0.565967586443201	High
G138701_RCCBMS-00044-T_v1_RNA_OnPrem	-0.564293116827598	High
P66507-07G-Run1_S17_L002	-0.558409153771546	High
EA639156	-0.558337201469068	High
P66511-06B-Run1_S14_L001	-0.558294342648053	High
EA595628	-0.556350954355502	High
G138701_RCCBMS-00169-T_v1_RNA_OnPrem	-0.554874359594447	High
G138701_RCCBMS-00165-T_v1_RNA_OnPrem	-0.539655094155318	High
EA632171	-0.537711248792581	High
P66282-11G-Run1_S20_L002	-0.535987312001396	High
EA632138	-0.532052253933347	High
EA632174	-0.528719398722359	High
P66287-11E-Run1_S24_L002	-0.519437700858738	High
G109543_RCCBMS-00076-T2_v1_RNA_OnPrem	-0.518167064896425	High
P66425-07C-Run1_S2_L001	-0.518002845862019	High
EA632772	-0.517008049644132	High
P66507-10C-Run1_S3_L001	-0.511591218536047	High
P66291-10C-Run1_S18_L002	-0.4911930055377	High
P66507-04D-Run1_S3_L001	-0.48797453804562	High
G138701_RCCBMS-00035-T_v1_RNA_OnPrem	-0.480912781752436	High
RCC_115_T_SCR	-0.45307135299166	High
G138701_RCCBMS-00049-T_v1_RNA_OnPrem	-0.451503531995031	High
P66425-06G-Run1_S30_L002	-0.448516805383737	High
P66511-05F-Run1_S12_L001	-0.440280222397784	High
EA639131	-0.435524662751963	High
P66511-05E-Run1_S11_L001	-0.430317454058231	High
EA595500	-0.42560473585162	High
P66451-07E-Run1_S19_L002	-0.410937562587237	High
P66282-01G-Run1_S3_L001	-0.410498788305621	High
P66287-01D-Run1_S1_L001	-0.399723097549597	High
P66511-02H-Run1_S26_L002	-0.398413627798122	High
P66507-02D-Run1_S25_L002	-0.386003525989887	High
RCC_99_T_SCR	-0.381666111701813	High
EA595565	-0.371237543926773	High
P66291-08A-Run1_S6_L001	-0.367910173453437	High
P66282-04A-Run1_S14_L002	-0.36511225778703	High
G138701_RCCBMS-00072-T_v1_RNA_OnPrem	-0.363491494572473	High
RCC_73_T_SCR	-0.35855530831046	High
P66451-06G-Run1_S14_L001	-0.347214736515011	High
P66287-08B-Run1_S7_L001	-0.347025998676762	High
RCC_14_T_SCR	-0.33819720520653	High
P66511-01E-Run1_S17_L002	-0.338081103130616	High
P66432-07D-Run1_S19_L002	-0.335032120790564	High
EA647814	-0.334655856575296	High
P66282-01B-Run1_S1_L001	-0.332269269503098	High
RCC_50_T_SCR	-0.323857698881705	High
EA595711	-0.315561032308856	High
RCC_93_T_SCR	-0.314712486671244	High
RCC_117_T_SCR	-0.306800826077481	High
P66507-09C-Run1_S26_L002	-0.296559923676053	High
P66282-10E-Run1_S12_L002	-0.296325909668507	High
P66511-06F-Run1_S15_L001	-0.295332850881633	High
RCC_96_T_SCR	-0.293037022866264	High
G138701_RCCBMS-00028-T_v1_RNA_OnPrem	-0.292227496358398	High
EA595597	-0.2832642087988	High
P66507-04C-Run1_S2_L001	-0.275113543262341	High
G138701_RCCBMS-00103-T_v1_RNA_OnPrem	-0.273680635705909	High
P66291-09A-Run1_S10_L001	-0.270790854726898	High
P66432-07A-Run1_S16_L002	-0.269718988972158	High
P66507-02H-Run1_S29_L002	-0.268589576791275	High
P66282-11B-Run1_S16_L002	-0.264844102186997	High
P66432-02C-Run1_S22_L002	-0.260182314686246	High
G138701_RCCBMS-00191-T_v1_RNA_OnPrem	-0.258584176261611	High
RCC_106_T_SCR	-0.256422140492497	High
G138701_RCCBMS-00084-T_v1_RNA_OnPrem	-0.254403423072231	High
P66511-10H-Run1_S5_L001	-0.25218955737287	High
P66291-07E-Run1_S3_L001	-0.241560441773976	High
P66425-03F-Run1_S12_L001	-0.23267007868046	High
EA639019	-0.227554232340559	High
G138701_RCCBMS-00098-T_v1_RNA_OnPrem	-0.220610025359617	High
P66511-01B-Run1_S15_L002	-0.220602295683097	High
G138701_RCCBMS-00111-T_v1_RNA_OnPrem	-0.21161810652029	High
G138701_RCCBMS-00036-T_v1_RNA_OnPrem	-0.207113855199126	High
P66425-06F-Run1_S29_L002	-0.20557987678067	High
P66425-08C-Run1_S5_L001	-0.203974556099769	High
P66451-06C-Run1_S12_L001	-0.202856350654185	High
P66425-03D-Run1_S11_L001	-0.188682785449339	High
EA639099	-0.180032762419464	High
P66425-11E-Run1_S12_L001	-0.177646226156202	High
P66451-09H-Run1_S2_L001	-0.177120942534857	High
P66291-08F-Run1_S7_L001	-0.164294433183022	High
G138701_RCCBMS-00163-T_v1_RNA_OnPrem	-0.162627980479688	High
P66425-10A-Run1_S13_L002	-0.160254099591756	High
EA639152	-0.158337049388589	High
P66291-01H-Run1_S5_L001	-0.158264359167212	High
P66282-11E-Run1_S19_L002	-0.142128268902787	High
P66287-01A-Run1_S16_L002	-0.132448203093525	High
P66507-07F-Run1_S16_L002	-0.130832377883251	High
G109543_RCCBMS-00196-T_v1_RNA_OnPrem	-0.128509978208619	High
G138701_RCCBMS-00137-T_v1_RNA_OnPrem	-0.127571612159291	High
P66511-09B-Run1_S26_L002	-0.121191659078428	High
RCC_21_T_SCR	-0.111443105403126	High
P66287-07G-Run1_S4_L001	-0.107779202187456	High
G138701_RCCBMS-00141-T_v1_RNA_OnPrem	-0.104031363192213	High
P66451-02A-Run1_S20_L002	-0.102837691217996	High
EA632802	-0.0986105753593433	High
P66511-04H-Run1_S7_L001	-0.0958887632788044	High
EA632151	-0.0872986851935242	High
EA639112	-0.084934856362027	High
G138701_RCCBMS-00099-T_v1_RNA_OnPrem	-0.0717013534882368	High
P66507-10D-Run1_S4_L001	-0.0686272171913861	High
P66282-08A-Run1_S5_L001	-0.0669565998102648	High
P66291-10G-Run1_S20_L002	-0.0666342924391803	High
P66425-11F-Run1_S14_L002	-0.0617897994159839	High
P66432-10G-Run1_S4_L001	-0.0581864531798598	High
P66282-10B-Run1_S11_L001	-0.0506793311077808	High
G138701_RCCBMS-00125-T_v1_RNA_OnPrem	-0.0397768696896005	High
EA595564	-0.0390667067596197	High
EA639018	-0.0363764503693841	High
P66291-08G-Run1_S8_L001	-0.0357647628358683	High
G138701_RCCBMS-00065-T_v1_RNA_OnPrem	-0.0269022948874107	High
P66507-06E-Run1_S12_L001	-0.0236362576559361	High
P66282-05D-Run1_S21_L002	0.00620664243485725	High
P66507-08D-Run1_S20_L002	0.0200974412398728	High
P66287-09C-Run1_S12_L001	0.0238209032244946	High
G138701_RCCBMS-00110-T_v1_RNA_OnPrem	0.0247842686850303	High
P66432-02H-Run1_S27_L002	0.0386435284785324	High
EA595720	0.0445282841792326	High
G109543_RCCBMS-00150-T_v1_RNA_OnPrem	0.0566174313144016	High
P66507-08H-Run1_S24_L002	0.0577129189054664	High
EA595636	0.0627685616916905	High
P66507-10B-Run1_S2_L001	0.0719717649479498	High
EA639134	0.0791983745463824	High
EA647826	0.0826510104972142	High
EA639040	0.0844456467493384	High
P66287-04E-Run1_S19_L002	0.0888763730541573	High
P66507-11G-Run1_S11_L001	0.0900346014798168	High
P66287-02A-Run1_S5_L001	0.102210754272591	High
P66291-06D-Run1_S27_L002	0.102323834655111	High
P66425-08E-Run1_S6_L001	0.105107758349933	High
P66451-06A-Run1_S10_L001	0.106300020521228	High
P66425-02F-Run1_S7_L001	0.116927861149845	High
P66282-02E-Run1_S6_L001	0.119602779520182	High
P66432-11C-Run1_S7_L001	0.125334209082162	High
P66451-01E-Run1_S17_L002	0.126175403246557	High
P66511-07H-Run1_S19_L002	0.126544006118819	High
RCC_18_T_SCR	0.130182997500623	High
P66287-04G-Run1_S20_L002	0.130757913568327	High
G138701_RCCBMS-00068-T_v1_RNA_OnPrem	0.131513253309793	High
P66507-04A-Run1_S1_L001	0.13272930643632	High
G109543_RCCBMS-00007-T_v1_RNA_OnPrem	0.132804127941252	High
RCC_27_T_SCR	0.136512397135761	High
P66511-06G-Run1_S16_L001	0.137304669076948	High
P66282-09E-Run1_S10_L001	0.156926999733191	High
G138701_RCCBMS-00011-T_v1_RNA_OnPrem	0.164073807972986	High
P66291-10E-Run1_S19_L002	0.164320136701096	High
P66425-02E-Run1_S6_L001	0.165437042335588	High
G138701_RCCBMS-00178-T_v1_RNA_OnPrem	0.16567993234194	High
EA595647	0.171746968808383	High
P66287-11C-Run1_S22_L002	0.172277307684387	High
EA639114	0.173457152615538	High
P66291-07H-Run1_S5_L001	0.173773169447373	High
EA595653	0.175447253741451	High
P66282-09A-Run1_S8_L001	0.177109309224254	High
P66282-05G-Run1_S23_L002	0.192716646860744	High
P66507-03H-Run1_S30_L002	0.195584395113799	High
EA632753	0.203297079143605	High
RCC_90_T_SCR	0.229969517264068	High
P66451-08A-Run1_S21_L002	0.237341201002597	High
EA632149	0.237567549080113	High
EA595635	0.239127157371126	High
P66432-02B-Run1_S21_L002	0.240951268677204	High
RCC_102_T_SCR	0.253727713367144	High
EA595654	0.259734799791638	High
EA647818	0.261588616911827	High
P66287-09H-Run1_S14_L001	0.271932406680835	High
P66291-11F-Run1_S24_L002	0.279764685217643	High
G138701_RCCBMS-00113-T_v1_RNA_OnPrem	0.280701263916351	High
G138701_RCCBMS-00008-T_v1_RNA_OnPrem	0.283654507521521	High
G138701_RCCBMS-00047-T_v1_RNA_OnPrem	0.286131487842898	High
P66511-04B-Run1_S2_L001	0.298521947300449	High
P66287-11A-Run1_S20_L002	0.302243060334782	High
G138701_RCCBMS-00020-T_v1_RNA_OnPrem	0.318542032657004	High
P66507-02B-Run1_S23_L002	0.320466070251033	High
P66432-11D-Run1_S8_L001	0.323170499251358	High
P66282-04H-Run1_S20_L002	0.327648348791151	High
EA647829	0.328059257668838	High
P66291-05G-Run1_S22_L002	0.328107192805655	High
P66425-02B-Run1_S4_L001	0.331231066909955	High
P66511-10G-Run1_S4_L001	0.335295278006606	High
P66291-09D-Run1_S11_L001	0.341214517696499	High
P66282-12A-Run1_S22_L002	0.34439969430568	High
P66282-03A-Run1_S9_L001	0.346961511626281	High
G138701_RCCBMS-00025-T_v1_RNA_OnPrem	0.352647359526408	High
EA639109	0.363858976019068	High
P66507-12B-Run1_S13_L001	0.370414152449891	High
P66451-04F-Run1_S6_L001	0.377159679608644	High
P66282-03F-Run1_S12_L001	0.378339639985217	High
G138701_RCCBMS-00116-T_v1_RNA_OnPrem	0.38367261031003	High
EA639081	0.386802309488239	High
EA639104	0.387387058064491	High
P66511-10D-Run1_S3_L001	0.407034383119909	High
G138701_RCCBMS-00097-T_v1_RNA_OnPrem	0.423477994493961	High
G138701_RCCBMS-00057-T_v1_RNA_OnPrem	0.431879967764458	High
P66451-08G-Run1_S25_L002	0.433309446946127	High
P66282-11A-Run1_S15_L002	0.439961460342796	High
P66282-05F-Run1_S22_L002	0.450314440149997	High
EA647824	0.455519174993128	High
P66451-07A-Run1_S15_L002	0.458528059593617	High
P66287-05E-Run1_S24_L002	0.460219929725918	High
P66425-10G-Run1_S14_L001	0.460997041962904	High
P66507-06C-Run1_S10_L001	0.470093254324238	High
EA639107	0.483881899649959	High
P66451-05D-Run1_S8_L001	0.494234290039667	High
P66425-08F-Run1_S7_L001	0.497837291632701	High
EA632744	0.503982006046736	High
P66282-04E-Run1_S18_L002	0.511293206660953	High
P66432-08C-Run1_S24_L002	0.517380670252392	High
P66432-08G-Run1_S26_L002	0.531275764990313	High
P66291-02E-Run1_S7_L001	0.532120857051392	High
EA632813	0.537940960446879	High
EA595455	0.538535018978518	High
P66282-10F-Run1_S13_L002	0.538775505979979	High
P66425-02C-Run1_S5_L001	0.543932105321271	High
EA639069	0.551918585678617	High
G109543_RCCBMS-00114-T_v1_RNA_OnPrem	0.556284168997003	High
P66287-07B-Run1_S2_L001	0.558573600933406	High
P66282-07F-Run1_S2_L001	0.573071518616154	High
P66511-07G-Run1_S18_L002	0.578679286801034	High
P66291-07B-Run1_S17_L002	0.578779897094782	High
EA639153	0.579931840976989	High
P66287-04D-Run1_S18_L002	0.58092257203757	High
P66451-04A-Run1_S2_L001	0.581681676568176	High
RCC_41_T_SCR	0.583625713417112	High
P66511-09E-Run1_S29_L002	0.584956885458028	High
P66291-01B-Run1_S2_L001	0.586831454480292	High
P66507-01E-Run1_S19_L002	0.594495716302992	High
P66425-01A-Run1_S1_L001	0.611914693676846	High
P66282-03D-Run1_S11_L001	0.611960082353188	High
P66291-07D-Run1_S2_L001	0.619084429542649	High
EA632702	0.620506048470488	High
P66432-04D-Run1_S2_L001	0.621419408750634	High
P66291-12D-Run1_S29_L002	0.629470693575898	High
EA647821	0.630748258993011	High
EA595620	0.639220319632015	High
P66291-11E-Run1_S23_L002	0.639910646446927	High
EA632123	0.641130022418207	High
P66282-06B-Run1_S17_L002	0.644430361496953	High
EA595624	0.652098462764167	High
P66451-02B-Run1_S21_L002	0.65882455045084	High
EA632688	0.672313695795495	High
EA595719	0.672582036840658	High
EA595473	0.68874873344394	High
P66425-03B-Run1_S10_L001	0.694149220186008	High
P66287-06H-Run1_S30_L002	0.703911063678229	High
G138701_RCCBMS-00090-T_v1_RNA_OnPrem	0.709471562973413	High
EA595679	0.718557618600325	High
P66432-01D-Run1_S17_L002	0.750537384370161	High
EA595522	0.825601124471179	High
