# Supplementary material for: Stratification system with tumor-associated macrophages for predicting prognostic and therapeutic implications in clear cell renal cell carcinoma
Source: J Natl Cancer Cent. 2026 Apr 24;6(3):316–9. doi: 10.1016/j.jncc.2024.12.009 (PMC13250520; doi:10.1016/j.jncc.2024.12.009)
Supplement: Supplementary file 2 [file mmc2.zip › New folder/Supplymentary Table 11.xlsx]

## Sheet: Sheet1
Dataset	Carcinogenicity	Data type	Number of control samples	Number of tumor samples	Total sample size
FU-ccRCC-TKIs	KIRC	Bulk RNA-seq	0	94	94
FU-ccRCC-proteome	KIRC	Proteomic	232	232	464
TCGA-KIRC	KIRC	Bulk RNA-seq	0	524	524
GSE152938	KIRC	scRNA-seq	0	2	2
GSE156632	KIRC	scRNA-seq	0	5	5
Braun cohort	KIRC	Bulk RNA-seq	0	281	281
IMvigor210 cohort	BLCA	Bulk RNA-seq	0	298	298
Abbreviations: BLCA, bladder cancer; KIRC, kidney renal clear cell carcinoma; scRNA-seq, single cell RNA sequencing; TKI, tyrosine kinase inhibitor.
